# Supplementary material for: A new species of the live-bearing fish genus Poeciliopsis from northern Mexico (Cyprinodontiformes, Poeciliidae)
Source: Zookeys. 2019 Oct 28;883:91–118. doi: 10.3897/zookeys.883.37586 (PMC6828827; doi:10.3897/zookeys.883.37586)
Supplement: XML Treatment for Poeciliopsis jackschultzi [file zookeys.883.37586-treatment1.xml]

<!DOCTYPE tp:taxon-treatment
  PUBLIC "-//TaxonX//DTD Taxonomic Treatment Publishing DTD v0 20100105//EN" "tax-treatment-NSO.dtd">
<tp:taxon-treatment xmlns:tp="http://www.plazi.org/taxpub"><tp:treatment-meta><kwd-group><label>Taxon classification</label><kwd><named-content xmlns:xlink="http://www.w3.org/1999/xlink" content-type="kingdom">Animalia</named-content></kwd><kwd><named-content xmlns:xlink="http://www.w3.org/1999/xlink" content-type="order">Cyprinodontiformes</named-content></kwd><kwd><named-content xmlns:xlink="http://www.w3.org/1999/xlink" content-type="family">Poeciliidae</named-content></kwd></kwd-group><mixed-citation publication-type="journal"><person-group><name><surname>Conway</surname><given-names>Kevin W.</given-names></name><name><surname>Mateos</surname><given-names>Mariana</given-names></name><name><surname>Vrijenhoek</surname><given-names>Robert C.</given-names></name></person-group><article-title>A new species of the live-bearing fish genus <italic><tp:taxon-name><tp:taxon-name-part taxon-name-part-type="genus" reg="Poeciliopsis">Poeciliopsis</tp:taxon-name-part></tp:taxon-name></italic> from northern Mexico (<tp:taxon-name><tp:taxon-name-part taxon-name-part-type="order">Cyprinodontiformes</tp:taxon-name-part></tp:taxon-name>, <tp:taxon-name><tp:taxon-name-part taxon-name-part-type="family">Poeciliidae</tp:taxon-name-part></tp:taxon-name>)</article-title><source>Zookeys</source><day>28</day><month>10</month><year>2019</year><volume>883</volume><fpage>91</fpage><lpage>118</lpage><pub-id pub-id-type="doi">10.3897/zookeys.883.37586</pub-id></mixed-citation></tp:treatment-meta><tp:nomenclature><tp:taxon-name><object-id xmlns:xlink="http://www.w3.org/1999/xlink" content-type="arpha" xlink:type="simple">83ADC3B6-D0BA-5671-B348-191CF7E1F079</object-id>
            <tp:taxon-name-part taxon-name-part-type="genus" reg="Poeciliopsis">Poeciliopsis</tp:taxon-name-part>
            <tp:taxon-name-part taxon-name-part-type="species" reg="jackschultzi">jackschultzi</tp:taxon-name-part>
            <object-id xmlns:xlink="http://www.w3.org/1999/xlink" content-type="zoobank" xlink:type="simple">http://zoobank.org/3949FE67-BD75-407B-8A23-2F41DD22F70E</object-id>
          </tp:taxon-name><tp:taxon-status xmlns:xlink="http://www.w3.org/1999/xlink" xlink:type="simple">sp. nov.</tp:taxon-status><xref ref-type="fig" rid="F1">Figures 1</xref><xref ref-type="fig" rid="F2">, 2</xref><xref ref-type="fig" rid="F3">, 3</xref><xref ref-type="fig" rid="F4">, 4a</xref><xref ref-type="fig" rid="F5">, 5</xref><xref ref-type="fig" rid="F6">, 6</xref><xref ref-type="fig" rid="F7">, 7a</xref><xref ref-type="fig" rid="F8">, 8a</xref><xref ref-type="fig" rid="F9">, 9 Common name: Río Concepción topminnow (English); guatopote del Concepción (Spanish).</xref></tp:nomenclature><tp:treatment-sec sec-type="Holotype" id="SECID0EWFAE"><title>Holotype.</title><p><named-content xmlns:xlink="http://www.w3.org/1999/xlink" content-type="dwc:institutional_code" xlink:type="simple">CNP-IBUNAM</named-content> 23406, male, 20.3 mm SL; Mexico, Sonora, La Atascosa, tributary of the Alisos-Bambuto branch of the Río Concepción at highway 15 road crossing close to Rancho Semarnap, small spring at right side bank, <named-content xmlns:xlink="http://www.w3.org/1999/xlink" content-type="dwc:verbatimCoordinates" xlink:type="simple"><named-content content-type="geo-json" specific-use="{&#34;type&#34;:&#34;Point&#34;,&#34;coordinates&#34;:[-110.872519,30.979961]}" id="NCID0EEGAE" xlink:type="simple">30°58'47.86"N, 110°52'21.07"W</named-content></named-content>, M. Mateos and R. C. Vrijenhoek, 17 January 2001.</p></tp:treatment-sec><tp:treatment-sec sec-type="Paratypes" id="SECID0EJGAE"><title>Paratypes.</title><p><named-content xmlns:xlink="http://www.w3.org/1999/xlink" content-type="dwc:institutional_code" xlink:type="simple">TCWC</named-content> 20082.01, 2 (C&amp;S), 1 male/1 female, 19.0–23.0 mm SL; <named-content xmlns:xlink="http://www.w3.org/1999/xlink" content-type="dwc:institutional_code" xlink:type="simple">TCWC</named-content> 20082.02, 2, 1 male/1 female, 17.9–26.7 mm SL; same data as holotype. – <named-content xmlns:xlink="http://www.w3.org/1999/xlink" content-type="dwc:institutional_code" xlink:type="simple">TCWC</named-content> 20083.01, 1 (C&amp;S), male, 20.2 mm SL; Mexico, Sonora, Rancho Las Playas, tributary of the Alisos-Bambuto branch of the Río Concepción, near town of La Providencia, <named-content xmlns:xlink="http://www.w3.org/1999/xlink" content-type="dwc:verbatimCoordinates" xlink:type="simple"><named-content content-type="geo-json" specific-use="{&#34;type&#34;:&#34;Point&#34;,&#34;coordinates&#34;:[-110.860625,30.919261]}" id="NCID0EBHAE" xlink:type="simple">30°55'9.34"N, 110°51'38.25"W</named-content></named-content>, M. Mateos, R. C. Vrijenhoek and L.A. Hurtado, 20 April 1999. – <named-content xmlns:xlink="http://www.w3.org/1999/xlink" content-type="dwc:institutional_code" xlink:type="simple">TCWC</named-content> 20084.01, 1, male, 19.0 mm SL (DNA voucher); Mexico, Sonora, Cocospera-Babasac branch of the Río Concepción, at town of Imuris under Highway 15 bridge, <named-content xmlns:xlink="http://www.w3.org/1999/xlink" content-type="dwc:verbatimCoordinates" xlink:type="simple"><named-content content-type="geo-json" specific-use="{&#34;type&#34;:&#34;Point&#34;,&#34;coordinates&#34;:[-110.858000,30.774850]}" id="NCID0EOHAE" xlink:type="simple">30°46'29.46"N, 110°51'28.80"W</named-content></named-content>, M. Mateos, and R. C. Vrijenhoek, 11 May 2000.</p></tp:treatment-sec><tp:treatment-sec sec-type="diagnosis" id="SECID0ETHAE"><title>Diagnosis.</title><p>A member of the <italic><tp:taxon-name><tp:taxon-name-part taxon-name-part-type="genus" reg="Leptorhaphis">Leptorhaphis</tp:taxon-name-part></tp:taxon-name></italic> species group (<xref ref-type="bibr" rid="B17">Miller 1960</xref>) based on the presence of a small, retrorse hook at the tip of the gonopodium and arrangement of the oral jaw teeth into an outer and inner row on the dentary and premaxilla. The new <!--PageBreak -->species can be distinguished from all other members of the <italic><tp:taxon-name><tp:taxon-name-part taxon-name-part-type="genus" reg="Leptorhaphis">Leptorhaphis</tp:taxon-name-part></tp:taxon-name></italic> species group and all other members of <italic><tp:taxon-name><tp:taxon-name-part taxon-name-part-type="genus" reg="Poeciliopsis">Poeciliopsis</tp:taxon-name-part></tp:taxon-name></italic> (except <italic><tp:taxon-name><tp:taxon-name-part taxon-name-part-type="genus" reg="Poeciliopsis">P.</tp:taxon-name-part> <tp:taxon-name-part taxon-name-part-type="species" reg="monacha">monacha</tp:taxon-name-part></tp:taxon-name></italic>) by the presence of type 3 gill rakers on the anterior edge of ceratobranchials 2–4. It is further distinguished from members of the <italic><tp:taxon-name><tp:taxon-name-part taxon-name-part-type="genus" reg="Leptorhaphis">Leptorhaphis</tp:taxon-name-part></tp:taxon-name></italic> species group by the following combination of characters: inner row of dentary and premaxilla with 7–10 weakly tricuspid teeth; 6 or 7 pores in preopercular portion of preoperculo-mandibular lateral line canal; a single ossification (posterior sclerotic) in scleral cartilage; a broken horizontal line comprising 15–17 small, dark-brown spots extending along posterior two-thirds of body; and the absence of a black spot at base of the anterior part of the dorsal fin.</p></tp:treatment-sec><tp:treatment-sec sec-type="description" id="SECID0EGJAE"><title>Description.</title><p>Male and female body shapes as in Figures <xref ref-type="fig" rid="F1">1</xref> and <xref ref-type="fig" rid="F2">2</xref>. Morphometric characters in Table <xref ref-type="table" rid="T1">1</xref>. Predorsal and preanal profile convex; postdorsal profile slightly concave; postanal profile almost straight, from insertion of posteriormost anal-fin ray to caudal-fin base. Anterior half of body moderately compressed in male, round in female; posterior half of body compressed in both sexes. Body depth greatest at imaginary vertical line through origin of anal fin in male; at imaginary vertical line through vent in female.</p><fig id="F1" position="float" orientation="portrait"><object-id xmlns:xlink="http://www.w3.org/1999/xlink" content-type="doi" xlink:type="simple">10.3897/zookeys.883.37586.figure1</object-id><object-id xmlns:xlink="http://www.w3.org/1999/xlink" content-type="arpha" xlink:type="simple">D30C4C38-EA5E-5BC6-9F74-9BFB8D16D001</object-id><label>Figure 1.</label><caption><p><italic><tp:taxon-name><tp:taxon-name-part taxon-name-part-type="genus" reg="Poeciliopsis">Poeciliopsis</tp:taxon-name-part> <tp:taxon-name-part taxon-name-part-type="species" reg="jackschultzi">jackschultzi</tp:taxon-name-part></tp:taxon-name></italic>, <named-content xmlns:xlink="http://www.w3.org/1999/xlink" content-type="dwc:institutional_code" xlink:type="simple">CNP-IBUNAM</named-content> 23406, holotype, male, 20.3 mm SL; Mexico, Sonora, Río Concepción.</p></caption><graphic xmlns:xlink="http://www.w3.org/1999/xlink" xlink:href="zookeys-883-091-g001.jpg" position="float" orientation="portrait" xlink:type="simple" id="oo_350419.jpg"><uri content-type="original_file" xlink:type="simple">https://binary.pensoft.net/fig/350419</uri></graphic></fig><fig id="F2" position="float" orientation="portrait"><object-id xmlns:xlink="http://www.w3.org/1999/xlink" content-type="doi" xlink:type="simple">10.3897/zookeys.883.37586.figure2</object-id><object-id xmlns:xlink="http://www.w3.org/1999/xlink" content-type="arpha" xlink:type="simple">C161DA44-34E4-53BA-AC37-859C1BCCFB4C</object-id><label>Figure 2.</label><caption><p><italic><tp:taxon-name><tp:taxon-name-part taxon-name-part-type="genus" reg="Poeciliopsis">Poeciliopsis</tp:taxon-name-part> <tp:taxon-name-part taxon-name-part-type="species" reg="jackschultzi">jackschultzi</tp:taxon-name-part></tp:taxon-name></italic>, <named-content xmlns:xlink="http://www.w3.org/1999/xlink" content-type="dwc:institutional_code" xlink:type="simple">TCWC</named-content> 20082.01, paratype, female, 26.7 mm SL; Mexico, Sonora, Río Concepción.</p></caption><graphic xmlns:xlink="http://www.w3.org/1999/xlink" xlink:href="zookeys-883-091-g002.jpg" position="float" orientation="portrait" xlink:type="simple" id="oo_350420.jpg"><uri content-type="original_file" xlink:type="simple">https://binary.pensoft.net/fig/350420</uri></graphic></fig><table-wrap id="T1" position="float" orientation="portrait"><label>Table 1.</label><caption><p>Select morphometric characters obtained from the holotype (male) and paratypes (2 males and 2 females) of <italic><tp:taxon-name><tp:taxon-name-part taxon-name-part-type="genus" reg="Poeciliopsis">Poeciliopsis</tp:taxon-name-part> <tp:taxon-name-part taxon-name-part-type="species" reg="jackschultzi">jackschultzi</tp:taxon-name-part></tp:taxon-name></italic>. Ranges for males and females are separated (ranges reported for males include value obtained from holotype).</p></caption><table id="TID0EFWAG" rules="all"><tbody><tr><td rowspan="1" colspan="1"/><td rowspan="1" colspan="1">
                    <bold>Holotype</bold>
                  </td><td rowspan="1" colspan="1">
                    <bold>Males (<italic>N</italic> = 3)</bold>
                  </td><td rowspan="1" colspan="1">
                    <bold>Females (<italic>N</italic> = 2)</bold>
                  </td></tr><tr><td rowspan="1" colspan="1">Standard length (SL)</td><td rowspan="1" colspan="1">20.3</td><td rowspan="1" colspan="1">17.9–20.3</td><td rowspan="1" colspan="1">23.0–26.7</td></tr><tr><td rowspan="1" colspan="1">Head length</td><td rowspan="1" colspan="1">27.1</td><td rowspan="1" colspan="1">24.5–29.0</td><td rowspan="1" colspan="1">25.6–29.6</td></tr><tr><td rowspan="1" colspan="1">Head width</td><td rowspan="1" colspan="1">16.3</td><td rowspan="1" colspan="1">16.2–16.8</td><td rowspan="1" colspan="1">17.8–18.3</td></tr><tr><td rowspan="1" colspan="1">Interorbital distance</td><td rowspan="1" colspan="1">10.8</td><td rowspan="1" colspan="1">10.0–10.9</td><td rowspan="1" colspan="1">9.6–11.9</td></tr><tr><td rowspan="1" colspan="1">Postorbital distance</td><td rowspan="1" colspan="1">12.8</td><td rowspan="1" colspan="1">10.7–12.9</td><td rowspan="1" colspan="1">10.9–12.7</td></tr><tr><td rowspan="1" colspan="1">Orbit length</td><td rowspan="1" colspan="1">7.9</td><td rowspan="1" colspan="1">7.9–9.2</td><td rowspan="1" colspan="1">7.8–9.5</td></tr><tr><td rowspan="1" colspan="1">Snout length</td><td rowspan="1" colspan="1">4.9</td><td rowspan="1" colspan="1">4.9–5.5</td><td rowspan="1" colspan="1">6.0–6.5</td></tr><tr><td rowspan="1" colspan="1">Body depth</td><td rowspan="1" colspan="1">22.2</td><td rowspan="1" colspan="1">21.4–22.7</td><td rowspan="1" colspan="1">19.6–21.3</td></tr><tr><td rowspan="1" colspan="1">Caudal peduncle depth</td><td rowspan="1" colspan="1">14.8</td><td rowspan="1" colspan="1">14.8–16.2</td><td rowspan="1" colspan="1">15.2–15.3</td></tr><tr><td rowspan="1" colspan="1">Predorsal distance</td><td rowspan="1" colspan="1">61.6</td><td rowspan="1" colspan="1">58.9–62.2</td><td rowspan="1" colspan="1">63.5–64.5</td></tr><tr><td rowspan="1" colspan="1">Preanal distance</td><td rowspan="1" colspan="1">49.3</td><td rowspan="1" colspan="1">45.8–50.0</td><td rowspan="1" colspan="1">58.4–60.0</td></tr><tr><td rowspan="1" colspan="1">Dorsal-fin origin to caudal-fin base</td><td rowspan="1" colspan="1">38.4</td><td rowspan="1" colspan="1">38.4–39.3</td><td rowspan="1" colspan="1">36.5–38.9</td></tr><tr><td rowspan="1" colspan="1">Anal-fin origin to caudal-fin base</td><td rowspan="1" colspan="1">54.7</td><td rowspan="1" colspan="1">47.0–55.6</td><td rowspan="1" colspan="1">40.8–42.7</td></tr><tr><td rowspan="1" colspan="1">Dorsal-fin length</td><td rowspan="1" colspan="1">18.7</td><td rowspan="1" colspan="1">17.8–21.8</td><td rowspan="1" colspan="1">16.9–19.8</td></tr><tr><td rowspan="1" colspan="1">Anal-fin length</td><td rowspan="1" colspan="1">36</td><td rowspan="1" colspan="1">35.9–38.8</td><td rowspan="1" colspan="1">16.9–17.9</td></tr><tr><td rowspan="1" colspan="1">Pectoral-fin length</td><td rowspan="1" colspan="1">19.7</td><td rowspan="1" colspan="1">19.4–19.8</td><td rowspan="1" colspan="1">16.9–19.8</td></tr><tr><td rowspan="1" colspan="1">Pelvic-fin length</td><td rowspan="1" colspan="1">8.4</td><td rowspan="1" colspan="1">5.4–8.4</td><td rowspan="1" colspan="1">8.2–8.7</td></tr></tbody></table></table-wrap><!--PageBreak --><p>Head and eye large. Anterior nostril a circular opening located at anterior tip of snout, lateral to upper lip (Fig. <xref ref-type="fig" rid="F3">3</xref>). Posterior nostril an oval opening, located medial to anterodorsal margin of orbit; a delicate fold of skin located lateral to posterior nostril. Single sclerotic bone (posterior) present in scleral cartilage (Fig. <xref ref-type="fig" rid="F4">4a</xref>). Mouth superior, almost aligned with upper margin of orbit. Two rows of teeth on premaxilla and dentary (Fig. <xref ref-type="fig" rid="F5">5</xref>). Teeth in outer row with spatula-shaped cusp, 2 or 3 times larger than teeth of inner row; teeth of inner row with weakly trifid cusp. Premaxilla with 10–12 teeth in outer row; 8–10 in inner row. Dentary with 9 or 10 teeth in outer row; 7–9 teeth in inner row. Upper pharyngeal jaw comprising teeth associated with ventral surface of pharyngobranchial 2, pharyngobranchial 3 and pharyngobranchial 4 toothplate (Fig. <xref ref-type="fig" rid="F6">6c, d</xref>). Teeth on pharyngobranchial 2 narrow, spatula-like, with small flattened cusp and elongate shaft; arranged randomly along ventral surface of bone. Teeth along anteromedial edge of ventral surface of pharyngobranchial 3 similar in size and shape to teeth on ventral surface of pharyngobranchial 2; arranged in three staggered rows <!--PageBreak --><!--PageBreak -->(orientated along rostral-caudal body axis); each row comprising 8–9 or cohorts of 5–7 teeth arranged in a single row (orientated along medial-lateral body axis); each cohort located anterior to a deep crypt associated with development of replacement teeth. Teeth over remainder of ventral surface of pharyngobranchial 3 and pharyngbranchial 4 toothplate conical, with slightly recurved tip. Configuration of conical teeth similar to spatula-like teeth; arranged in multiple staggered rows each comprising multiple cohorts; each cohort comprising 4 or 5 teeth arranged in a single row (orientated along medial-lateral body axis) and located anterior to a deep replacement tooth crypt; size of tooth within each cohort increases gradually in a medial to lateral direction; largest conical teeth of upper pharyngeal jaw located along lateral edge of pharyngobranchial 3 <!--PageBreak -->and pharyngobranchial 4 toothplate. Lower pharyngeal jaw comprising teeth associated with dorsal surface of ceratobranchial 5 (Fig. <xref ref-type="fig" rid="F6">6b</xref>). Medial edge of ceratobranchial 5 with 4 or 5 widely spaced conical teeth, arranged in a single row (orientated along the rostral-caudal body axis). Remainder of teeth spatula-like, similar in shape to teeth located on ventral surface of pharyngobranchial 2; size of teeth increases gradually from anterior to posterior, with largest teeth located along posterior edge of bone. Arrangement of spatula-like teeth becoming more regular towards posterior, culminating in two dense bands of teeth each comprising 2 or 3 rows of ca. 13–15 teeth; a deep crypt associated with development of replacement teeth located anterior to each band of teeth.</p><fig id="F3" position="float" orientation="portrait"><object-id xmlns:xlink="http://www.w3.org/1999/xlink" content-type="doi" xlink:type="simple">10.3897/zookeys.883.37586.figure3</object-id><object-id xmlns:xlink="http://www.w3.org/1999/xlink" content-type="arpha" xlink:type="simple">C1AA8AAC-F63B-5EA2-9340-B7E905896D9B</object-id><label>Figure 3.</label><caption><p>Head of <italic><tp:taxon-name><tp:taxon-name-part taxon-name-part-type="genus" reg="Poeciliopsis">Poeciliopsis</tp:taxon-name-part> <tp:taxon-name-part taxon-name-part-type="species" reg="jackschultzi">jackschultzi</tp:taxon-name-part></tp:taxon-name></italic> in dorsal, lateral and ventral view (<named-content xmlns:xlink="http://www.w3.org/1999/xlink" content-type="dwc:institutional_code" xlink:type="simple">CNP-IBUNAM</named-content> 23406, holotype, male, 20.3 mm SL). Sensory troughs containing presumptive canal neuromasts outlined in red. Pores in cephalic lateral line sensory canals in green. Small white circles represent superficial neuromasts. White ovals represent presumptive canal neuromasts. Abbreviations: AN, anterior nostril; AST, anterior supraorbital trough; IOC, infraorbital canal; LT, lachrymal trough; MT, mandibular trough; NT, nasal trough; PN, posterior nostril; PopC, preopercular canal; PST, posterior supraorbital trough.</p></caption><graphic xmlns:xlink="http://www.w3.org/1999/xlink" xlink:href="zookeys-883-091-g003.jpg" position="float" orientation="portrait" xlink:type="simple" id="oo_350421.jpg"><uri content-type="original_file" xlink:type="simple">https://binary.pensoft.net/fig/350421</uri></graphic></fig><fig id="F4" position="float" orientation="portrait"><object-id xmlns:xlink="http://www.w3.org/1999/xlink" content-type="doi" xlink:type="simple">10.3897/zookeys.883.37586.figure4</object-id><object-id xmlns:xlink="http://www.w3.org/1999/xlink" content-type="arpha" xlink:type="simple">B3A728D7-D472-5827-9729-07997EE216FA</object-id><label>Figure 4.</label><caption><p>Sclerotic cartilage and sclerotic ossifications in members of <italic><tp:taxon-name><tp:taxon-name-part taxon-name-part-type="genus" reg="Poeciliopsis">Poeciliopsis</tp:taxon-name-part></tp:taxon-name></italic> (right side, image reversed) <bold>a</bold><italic><tp:taxon-name><tp:taxon-name-part taxon-name-part-type="genus" reg="Poeciliopsis">P.</tp:taxon-name-part> <tp:taxon-name-part taxon-name-part-type="species" reg="jackschultzi">jackschultzi</tp:taxon-name-part></tp:taxon-name></italic>, <named-content xmlns:xlink="http://www.w3.org/1999/xlink" content-type="dwc:institutional_code" xlink:type="simple">TCWC</named-content> 20082.01, paratype, female, 23.0 mm SL <bold>b</bold><italic><tp:taxon-name><tp:taxon-name-part taxon-name-part-type="genus" reg="Poeciliopsis">P.</tp:taxon-name-part> <tp:taxon-name-part taxon-name-part-type="species" reg="lucida">lucida</tp:taxon-name-part></tp:taxon-name></italic>, <named-content xmlns:xlink="http://www.w3.org/1999/xlink" content-type="dwc:institutional_code" xlink:type="simple">UMMZ</named-content> 189041, female, 24.0 mm <bold>c</bold><italic><tp:taxon-name><tp:taxon-name-part taxon-name-part-type="genus" reg="Poeciliopsis">P.</tp:taxon-name-part> <tp:taxon-name-part taxon-name-part-type="species" reg="occidentalis">occidentalis</tp:taxon-name-part></tp:taxon-name></italic>, <named-content xmlns:xlink="http://www.w3.org/1999/xlink" content-type="dwc:institutional_code" xlink:type="simple">UMMZ</named-content> 202393, female, 35.0 mm SL. Abbreviations: AS, anterior sclerotic. PS, posterior sclerotic; SC, scleral cartilage; Scale bar: 0.4 mm.</p></caption><graphic xmlns:xlink="http://www.w3.org/1999/xlink" xlink:href="zookeys-883-091-g004.jpg" position="float" orientation="portrait" xlink:type="simple" id="oo_350422.jpg"><uri content-type="original_file" xlink:type="simple">https://binary.pensoft.net/fig/350422</uri></graphic></fig><fig id="F5" position="float" orientation="portrait"><object-id xmlns:xlink="http://www.w3.org/1999/xlink" content-type="doi" xlink:type="simple">10.3897/zookeys.883.37586.figure5</object-id><object-id xmlns:xlink="http://www.w3.org/1999/xlink" content-type="arpha" xlink:type="simple">CCCA8151-2DAD-58F2-9123-262071A6EFE7</object-id><label>Figure 5.</label><caption><p>Mouth of <italic><tp:taxon-name><tp:taxon-name-part taxon-name-part-type="genus" reg="Poeciliopsis">Poeciliopsis</tp:taxon-name-part> <tp:taxon-name-part taxon-name-part-type="species" reg="jackschultzi">jackschultzi</tp:taxon-name-part></tp:taxon-name></italic> in dorsal view (anterior to top of page) <bold>a</bold><named-content xmlns:xlink="http://www.w3.org/1999/xlink" content-type="dwc:institutional_code" xlink:type="simple">CNP-IBUNAM</named-content> 23406, holotype, male, 20.3 mm SL <bold>b</bold><named-content xmlns:xlink="http://www.w3.org/1999/xlink" content-type="dwc:institutional_code" xlink:type="simple">TCWC</named-content> 20082.01, paratype, female, 23.0 mm SL. Cusps of dentary teeth highlighted in dark grey on right side in a and b. Shaft of dentary teeth highlighted in light grey on right side in b. Abbreviations: AN, anterior nostril; D, dentary; DO, dentary teeth of outer row; DI, dentary teeth of inner row; EthP, ethmoid plate; Mx, maxilla; Pmx, premaxilla; LL, lower lip; UL, upper lip.</p></caption><graphic xmlns:xlink="http://www.w3.org/1999/xlink" xlink:href="zookeys-883-091-g005.jpg" position="float" orientation="portrait" xlink:type="simple" id="oo_350423.jpg"><uri content-type="original_file" xlink:type="simple">https://binary.pensoft.net/fig/350423</uri></graphic></fig><fig id="F6" position="float" orientation="portrait"><object-id xmlns:xlink="http://www.w3.org/1999/xlink" content-type="doi" xlink:type="simple">10.3897/zookeys.883.37586.figure6</object-id><object-id xmlns:xlink="http://www.w3.org/1999/xlink" content-type="arpha" xlink:type="simple">0B0C3F2A-AD94-56A2-AC91-4C40E38A5987</object-id><label>Figure 6.</label><caption><p>Viscerocranium of <italic><tp:taxon-name><tp:taxon-name-part taxon-name-part-type="genus" reg="Poeciliopsis">Poeciliopsis</tp:taxon-name-part> <tp:taxon-name-part taxon-name-part-type="species" reg="jackschultzi">jackschultzi</tp:taxon-name-part></tp:taxon-name></italic> (<named-content xmlns:xlink="http://www.w3.org/1999/xlink" content-type="dwc:institutional_code" xlink:type="simple">TCWC</named-content> 20082.01, paratype, female, 23.0 mm SL) <bold>a</bold> hyopalatine arch right side in lateral view (image reversed) <bold>b</bold> ventral gill arches in dorsal view <bold>c</bold> dorsal gill arches (right side) in dorsal view <bold>d</bold> dorsal gill arches (right side) in ventral view (image reversed). Opercular bones outlined in black in a. Scale bar shared between c and d. Abbreviations: Aa, anguloarticular; Apa, autopalatine; Bb1C, basibranchial 1 cartilage; Bb2-3, basibranchials 2–3; Bh, basihyal; Cb1-5, ceratobranchials 1–5; De, dentary; Eb1-4, epibranchial 1–4; Ectp, ectopterygoid; Enpt, endopterygoid; Hb1-3, hypobranchials 1–3; Hy, hyomandibular; IC, interarcular cartilage; Iop, interopercle; GR, gill raker; Mx, maxilla; Op, opercle; Pb2-3, pharyngobranchial 2–3; Pbtp4, pharyngobranchial toothplate 4; Pmx, premaxilla; Pop, preopercle; Q, quadrate; Ra, retroarticular; Sop, subopercle; Sy, symplectic.</p></caption><graphic xmlns:xlink="http://www.w3.org/1999/xlink" xlink:href="zookeys-883-091-g006.jpg" position="float" orientation="portrait" xlink:type="simple" id="oo_350424.jpg"><uri content-type="original_file" xlink:type="simple">https://binary.pensoft.net/fig/350424</uri></graphic></fig><p>Gill rakers present on anterior and posterior margins of gill arches 1–4 and anterior margin of ceratobranchial 5 (Fig. <xref ref-type="fig" rid="F6">6b</xref>); number of gill rakers associated with each arch listed in Table <xref ref-type="table" rid="T2">2</xref>. Anterior edge of gill arch 1 with 11 or 12 type 1a gill rakers as<!--PageBreak --><!--PageBreak -->sociated with hypobranchial and ceratobranchial; posterior edge of gill arch 1–3 with 12–13 type 1b gill rakers associated with ceratobranchial. Anterior edge of gill arch 2–3 with 12–14 gill rakers, including 2 or 3 type 1b gill rakers associated with hypobranchial and lower part of ceratobranchial and 10 or 11 type 3 gill rakers associated with ceratobranchial (Fig. <xref ref-type="fig" rid="F7">7a</xref>). Anterior edge of gill arch 4 with 12–14 gill rakers along ceratobranchial, including 2 or 3 type 1b gill rakers and 10 type 3 gill rakers. Posterior edge of ceratobranchial 4 and anterior edge of ceratobranchial 5 with 16 or 17 type 2 gill rakers (Fig. <xref ref-type="fig" rid="F7">7a</xref>). Posterior edge of ceratobranchial 4 expanded as a flat membranous shelf to which base of gill rakers articulate (Fig. <xref ref-type="fig" rid="F7">7a</xref>).</p><table-wrap id="T2" position="float" orientation="portrait"><label>Table 2.</label><caption><p>Counts of gill rakers in members of the <italic><tp:taxon-name><tp:taxon-name-part taxon-name-part-type="genus" reg="Leptorhaphis">Leptorhaphis</tp:taxon-name-part></tp:taxon-name></italic> species group and <italic><tp:taxon-name><tp:taxon-name-part taxon-name-part-type="genus" reg="Poeciliopsis">P.</tp:taxon-name-part> <tp:taxon-name-part taxon-name-part-type="species" reg="monacha">monacha</tp:taxon-name-part></tp:taxon-name></italic>. Gill raker type in parentheses (see materials and methods for details).</p></caption><table id="TID0E2EBG" rules="all"><tbody><tr><td rowspan="2" colspan="1">
                    <bold>Species</bold>
                  </td><td rowspan="2" colspan="1">
                    <bold>N</bold>
                  </td><td rowspan="1" colspan="2">
                    <bold>Gill arch 1</bold>
                  </td><td rowspan="1" colspan="2">
                    <bold>Gill arch 2</bold>
                  </td><td rowspan="1" colspan="2">
                    <bold>Gill arch 3</bold>
                  </td><td rowspan="1" colspan="2">
                    <bold>Gill arch 4</bold>
                  </td><td rowspan="1" colspan="1">
                    <bold>Gill arch 5</bold>
                  </td></tr><tr><td rowspan="1" colspan="1">
                    <bold>Anterior</bold>
                  </td><td rowspan="1" colspan="1">
                    <bold>Posterior</bold>
                  </td><td rowspan="1" colspan="1">
                    <bold>Anterior</bold>
                  </td><td rowspan="1" colspan="1">
                    <bold>Posterior</bold>
                  </td><td rowspan="1" colspan="1">
                    <bold>Anterior</bold>
                  </td><td rowspan="1" colspan="1">
                    <bold>Posterior</bold>
                  </td><td rowspan="1" colspan="1">
                    <bold>Anterior</bold>
                  </td><td rowspan="1" colspan="1">
                    <bold>Posterior</bold>
                  </td><td rowspan="1" colspan="1">
                    <bold>Anterior</bold>
                  </td></tr><tr><td rowspan="1" colspan="1">
                    <italic><tp:taxon-name><tp:taxon-name-part taxon-name-part-type="genus" reg="Poeciliopsis">P.</tp:taxon-name-part> <tp:taxon-name-part taxon-name-part-type="species" reg="jackschultzi">jackschultzi</tp:taxon-name-part></tp:taxon-name></italic>
                  </td><td rowspan="1" colspan="1">3</td><td rowspan="1" colspan="1">11–12 (1a)</td><td rowspan="1" colspan="1">12–13 (1b)</td><td rowspan="1" colspan="1">2–3 (1b)/10–11 (3)</td><td rowspan="1" colspan="1">13–14 (1b)</td><td rowspan="1" colspan="1">2–3 (1b)/10–11 (3)</td><td rowspan="1" colspan="1">14 (1b)</td><td rowspan="1" colspan="1">2–3 (1b)/10 (3)</td><td rowspan="1" colspan="1">17 (2)</td><td rowspan="1" colspan="1">16 (2)</td></tr><tr><td rowspan="1" colspan="1">
                    <italic><tp:taxon-name><tp:taxon-name-part taxon-name-part-type="genus" reg="Poeciliopsis">P.</tp:taxon-name-part> <tp:taxon-name-part taxon-name-part-type="species" reg="infans">infans</tp:taxon-name-part></tp:taxon-name></italic>
                  </td><td rowspan="1" colspan="1">4</td><td rowspan="1" colspan="1">14–15 (1a)</td><td rowspan="1" colspan="1">18–20 (1b)</td><td rowspan="1" colspan="1">16–17 (1b)</td><td rowspan="1" colspan="1">18–19 (1b)</td><td rowspan="1" colspan="1">18–19 (1b)</td><td rowspan="1" colspan="1">18–20 (1b)</td><td rowspan="1" colspan="1">20–22 (1b)</td><td rowspan="1" colspan="1">18–19 (2)</td><td rowspan="1" colspan="1">18–19 (2)</td></tr><tr><td rowspan="1" colspan="1">
                    <italic><tp:taxon-name><tp:taxon-name-part taxon-name-part-type="genus" reg="Poeciliopsis">P.</tp:taxon-name-part> <tp:taxon-name-part taxon-name-part-type="species" reg="lucida">lucida</tp:taxon-name-part></tp:taxon-name></italic>
                  </td><td rowspan="1" colspan="1">4</td><td rowspan="1" colspan="1">14–15 (1a)</td><td rowspan="1" colspan="1">20–21 (1b)</td><td rowspan="1" colspan="1">20–21 (1b)</td><td rowspan="1" colspan="1">20–21(1b)</td><td rowspan="1" colspan="1">20–21 (1b)</td><td rowspan="1" colspan="1">19–21 (1b)</td><td rowspan="1" colspan="1">18–19 (1b)</td><td rowspan="1" colspan="1">20–21 (2)</td><td rowspan="1" colspan="1">19–21 (2)</td></tr><tr><td rowspan="1" colspan="1">
                    <italic><tp:taxon-name><tp:taxon-name-part taxon-name-part-type="genus" reg="Poeciliopsis">P.</tp:taxon-name-part> <tp:taxon-name-part taxon-name-part-type="species" reg="occidentalis">occidentalis</tp:taxon-name-part></tp:taxon-name></italic>
                  </td><td rowspan="1" colspan="1">4</td><td rowspan="1" colspan="1">11–12 (1a)</td><td rowspan="1" colspan="1">18–19 (1b)</td><td rowspan="1" colspan="1">19-20 (1b)</td><td rowspan="1" colspan="1">19–21 (1b)</td><td rowspan="1" colspan="1">18–20 (1b)</td><td rowspan="1" colspan="1">17–19 (1b)</td><td rowspan="1" colspan="1">18–19 (1b)</td><td rowspan="1" colspan="1">24–25 (2)</td><td rowspan="1" colspan="1">23–24 (2)</td></tr><tr><td rowspan="1" colspan="1">
                    <italic><tp:taxon-name><tp:taxon-name-part taxon-name-part-type="genus" reg="Poeciliopsis">P.</tp:taxon-name-part> <tp:taxon-name-part taxon-name-part-type="species" reg="prolifica">prolifica</tp:taxon-name-part></tp:taxon-name></italic>
                  </td><td rowspan="1" colspan="1">4</td><td rowspan="1" colspan="1">10–11 (1a)</td><td rowspan="1" colspan="1">14–15 (1b)</td><td rowspan="1" colspan="1">14–16(1b)</td><td rowspan="1" colspan="1">14–16 (1b)</td><td rowspan="1" colspan="1">14–16 (1b)</td><td rowspan="1" colspan="1">14–16 (1b)</td><td rowspan="1" colspan="1">15–16 (1b)</td><td rowspan="1" colspan="1">18–20 (2)</td><td rowspan="1" colspan="1">15–16 (2)</td></tr><tr><td rowspan="1" colspan="1">
                    <italic><tp:taxon-name><tp:taxon-name-part taxon-name-part-type="genus" reg="Poeciliopsis">P.</tp:taxon-name-part> <tp:taxon-name-part taxon-name-part-type="species" reg="monacha">monacha</tp:taxon-name-part></tp:taxon-name></italic>
                  </td><td rowspan="1" colspan="1">4</td><td rowspan="1" colspan="1">12–13 (1a)</td><td rowspan="1" colspan="1">14–16 (1b)</td><td rowspan="1" colspan="1">13–14 (3)</td><td rowspan="1" colspan="1">15–16 (1b)</td><td rowspan="1" colspan="1">16–18 (3)</td><td rowspan="1" colspan="1">15 (1b)</td><td rowspan="1" colspan="1">15 (3)</td><td rowspan="1" colspan="1">17–18 (2)</td><td rowspan="1" colspan="1">16–17 (2)</td></tr></tbody></table></table-wrap><fig id="F7" position="float" orientation="portrait"><object-id xmlns:xlink="http://www.w3.org/1999/xlink" content-type="doi" xlink:type="simple">10.3897/zookeys.883.37586.figure7</object-id><object-id xmlns:xlink="http://www.w3.org/1999/xlink" content-type="arpha" xlink:type="simple">84CE086D-A166-5675-AC10-894FC5142F07</object-id><label>Figure 7.</label><caption><p>Gill rakers on ceratobranchials 2/3–5 in <italic><tp:taxon-name><tp:taxon-name-part taxon-name-part-type="genus" reg="Poeciliopsis">Poeciliopsis</tp:taxon-name-part></tp:taxon-name></italic><bold>a</bold><italic><tp:taxon-name><tp:taxon-name-part taxon-name-part-type="genus" reg="Poeciliopsis">P.</tp:taxon-name-part> <tp:taxon-name-part taxon-name-part-type="species" reg="jackschultzi">jackschultzi</tp:taxon-name-part></tp:taxon-name></italic>, <named-content xmlns:xlink="http://www.w3.org/1999/xlink" content-type="dwc:institutional_code" xlink:type="simple">TCWC</named-content> 20082.01, paratype, female, 23.0 mm SL <bold>b</bold><italic><tp:taxon-name><tp:taxon-name-part taxon-name-part-type="genus" reg="Poeciliopsis">P.</tp:taxon-name-part> <tp:taxon-name-part taxon-name-part-type="species" reg="lucida">lucida</tp:taxon-name-part></tp:taxon-name></italic>, <named-content xmlns:xlink="http://www.w3.org/1999/xlink" content-type="dwc:institutional_code" xlink:type="simple">UMMZ</named-content> 189041, female, 24.0 mm SL <bold>c</bold><italic><tp:taxon-name><tp:taxon-name-part taxon-name-part-type="genus" reg="Poeciliopsis">P.</tp:taxon-name-part> <tp:taxon-name-part taxon-name-part-type="species" reg="monacha">monacha</tp:taxon-name-part></tp:taxon-name></italic>, <named-content xmlns:xlink="http://www.w3.org/1999/xlink" content-type="dwc:institutional_code" xlink:type="simple">UMMZ</named-content> 178246, female, 22.0 mm SL. Gill filaments removed. Abbreviations: C2–5, ceratobranchials 2–5; Cb4T, teeth on ceratobranchial 4; GR1b, 2, 3, type 1b, 2, or 3 gill rakers; GRT, gill-raker tooth.</p></caption><graphic xmlns:xlink="http://www.w3.org/1999/xlink" xlink:href="zookeys-883-091-g007.jpg" position="float" orientation="portrait" xlink:type="simple" id="oo_350425.jpg"><uri content-type="original_file" xlink:type="simple">https://binary.pensoft.net/fig/350425</uri></graphic></fig><p>Cephalic lateral line canal system with following components (Fig. <xref ref-type="fig" rid="F3">3</xref>): single large canal neuromast (stage IIa canal neuromast of <xref ref-type="bibr" rid="B31">Tarby and Webb 2003</xref>) located in shallow nasal trough (equivalent to nasal portion of supraorbital lateral line canal); two large canal neuromasts (stage IIa) located in shallow anterior supraorbital trough (anterior portion of supraorbital lateral line canal) dorsomedial to anterodorsal margin of orbit; three large canal neuromasts (stage IIa) located in shallow boomerang-shaped posterior supraorbital trough (posterior portion of supraorbital lateral line canal) dorsomedial to posterodorsal margin of orbit; three large canal neuromasts (stage IIb) located in dorso-ventrally elongate lachrymal trough anterior to orbit (lachrymal portion of infraorbital lateral line canal), edges of trough supported by flanges of bone extending from surface of lachrymal; two pores on dorsolateral surface of head posterior to orbit associated with dermosphenotic portion of infraorbital canal; two large canal neuromasts (stage IIa) located in shallow mandibular trough (mandibular portion of preoperculo-mandibular lateral line canal on dentary) located on lower jaw posterolateral to jaw symphysis; 6 or 7 pores of variable size associated with preopercular portion of preoperculo-mandibular lateral line canal. Lateral line canal on dermosphenotic and preopercle (Fig. <xref ref-type="fig" rid="F6">6a</xref>) an open trough of bone roofed by skin only (canal neuromasts inside of each canal stage III of <xref ref-type="bibr" rid="B31">Tarby and Webb 2003</xref>). Multiple superficial neuromasts placed over surface of head, most obvious on surface of skin bordering ventral margin of orbit (Fig. <xref ref-type="fig" rid="F3">3</xref>).</p><p>Dorsal-fin rays 8 (ii,4,ii or i,5,ii); anal-fin rays 10 (iii,6,i); pectoral-fin rays 14 (ii,9,iii); pelvic-fin rays 6 (i,3,ii or i,4,i). Total number of caudal-fin rays 29, comprising 15 (2) or 17 (1) principal rays, 13 (2) or 15 (1) branched rays. Dorsal procurrent <!--PageBreak --><!--PageBreak -->rays 6, ventral procurrent rays 6 (1) or 7 (2). Total number of vertebrae 31, comprising 13 abdominal+18 caudal vertebrae. Ribs 11 or 12; epicentrals 9. First dorsal-fin pterygiophore inserting into interneural space between vertebrae 13/14 in both sexes. First anal-fin pterygiophore inserting into interhemal space between vertebrae 13/14 in female (not obtainable in males). 28 (3*) or 29 (1) scales in lateral series plus 1(1) or 2 (3*) scales on base of caudal fin; 16 (2) or 17 (1) predorsal scales (count not obtained from holotype); 16 scales around caudal peduncle.</p><p>Gonopodial complex composed of three functional gonoapophyses (modified hemal spines) and seven gonactinosts (modified proximal-middle pterygiophores). Second gonactinost a compound element; product of ontogenetic fusion of three proximal-middle pterygiophores. Ligostyle present. Gonopodium asymmetrical, sinistral (Fig. <xref ref-type="fig" rid="F8">8a</xref>). R3, unbranched with ~ 48 segments. Segments becoming progressively narrower distally; segment 1 largest element; distalmost segments tiny elements, approximately ¼ width of more proximal elements. Posterior margin of R3 with pronounced groove proximally (corresponding to segments 6–18), accommodating R4. R4, branched, branching point obscured by R3, segments of each branch difficult to count with precision. R4a without further division; extending to tip of gonopodium. R4p divided again at ca. midpoint along length; segments close to distal tip of sub-branches of R4p bearing a serra, forming a serration of ca.14 paired serrae along dorsal edge of gonopodium (Fig. <xref ref-type="fig" rid="F8">8</xref>). R5 branched; branching point ca. 11 segments distal to ray base; sub-branches R5a and R5p remain in close contact towards distal tip, displaced to left side of gonopodium, terminating between R3 and sub-branches of R4p proximal to distal tip of gonopodium. Small retrorse hook present at distal tip of gonopodium; confluent with distalmost segment of R3 and R4A.</p><fig id="F8" position="float" orientation="portrait"><object-id xmlns:xlink="http://www.w3.org/1999/xlink" content-type="doi" xlink:type="simple">10.3897/zookeys.883.37586.figure8</object-id><object-id xmlns:xlink="http://www.w3.org/1999/xlink" content-type="arpha" xlink:type="simple">8588E74E-2ACF-5134-BCE8-00C22DF84088</object-id><label>Figure 8.</label><caption><p>Schematic diagram of the distal tip of the gonopodium in <italic><tp:taxon-name><tp:taxon-name-part taxon-name-part-type="genus" reg="Poeciliopsis">Poeciliopsis</tp:taxon-name-part> <tp:taxon-name-part taxon-name-part-type="species" reg="jackschultzi">jackschultzi</tp:taxon-name-part></tp:taxon-name></italic> (<named-content xmlns:xlink="http://www.w3.org/1999/xlink" content-type="dwc:institutional_code" xlink:type="simple">TCWC</named-content> 20082.01, paratype, male, 19.0 mm SL). Abbreviations: R3, ray 3; R4a, ray 4 anterior branch (intermediate grey); R4p, ray 4 posterior branch (light grey); R5p, ray 5 posterior branch (dark grey).</p></caption><graphic xmlns:xlink="http://www.w3.org/1999/xlink" xlink:href="zookeys-883-091-g008.jpg" position="float" orientation="portrait" xlink:type="simple" id="oo_350426.jpg"><uri content-type="original_file" xlink:type="simple">https://binary.pensoft.net/fig/350426</uri></graphic></fig></tp:treatment-sec><tp:treatment-sec sec-type="Colouration" id="SECID0EMMAG"><title>Colouration.</title><p>In alcohol (Figs <xref ref-type="fig" rid="F1">1</xref>, <xref ref-type="fig" rid="F2">2</xref>), body background colour pale cream. A broken line comprising 15–17 small, dark-brown spots comprising diffuse clusters of melanophores extending along posterior two-thirds of body; spots located within pocket of scales 11–26 in lateral series. Horizontal septum along posterior two-thirds of body with dark brown pigment forming thin dark brown line deep to broken line. Vertical septum posterior to anal fin with dark brown pigment forming thin dark brown line along ventral midline. Side of body and base of caudal fin with irregular scatter of small dark brown melanophores. Posterior edge of scales, excluding those on predorsal surface, rimmed by small dark brown melanophores forming weak reticulate pattern over body surface. Fins hyaline. Dorsal, lateral, and ventral surface of head with irregular scatter of small dark brown melanophores. Upper lip with dense aggregation of small light brown melanophores forming faint brown line.</p><p>In life (Fig. <xref ref-type="fig" rid="F9">9</xref>), body translucent. Anterodorsal surface of body golden brown; remainder of body faint olive-yellow. Broken line along centre of body comprised of black spots, interspaced by small iridescent white-blue spots. Caudal-fin base with a faint golden-brown oval-shaped marking at centre. Majority of scales with light to dark brown pigment along posterior margin, forming obvious reticulate pattern. Fins of female (Fig. <xref ref-type="fig" rid="F9">9b</xref>) and paired fins of male hyaline. Dorsal and caudal fin of male with faint orange tint; fin membranes between central caudal-fin rays with faint dark brown or black markings. <!--PageBreak -->Base of gonopodium bright orange (Fig. <xref ref-type="fig" rid="F9">9a</xref>). Dorsal surface of head golden brown. Upper part of opercle with small silver-white marking. Upper lip dark brown. Iris golden-white.</p><fig id="F9" position="float" orientation="portrait"><object-id xmlns:xlink="http://www.w3.org/1999/xlink" content-type="doi" xlink:type="simple">10.3897/zookeys.883.37586.figure9</object-id><object-id xmlns:xlink="http://www.w3.org/1999/xlink" content-type="arpha" xlink:type="simple">5D5A3280-17E8-561F-A5EE-CADCFAB2AB95</object-id><label>Figure 9.</label><caption><p><italic><tp:taxon-name><tp:taxon-name-part taxon-name-part-type="genus" reg="Poeciliopsis">Poeciliopsis</tp:taxon-name-part> <tp:taxon-name-part taxon-name-part-type="species" reg="jackschultzi">jackschultzi</tp:taxon-name-part></tp:taxon-name></italic>, Mexico, Sonora, Río Concepción <bold>a</bold> male <bold>b</bold> female. Paratype specimens. Not measured, not identified in field.</p></caption><graphic xmlns:xlink="http://www.w3.org/1999/xlink" xlink:href="zookeys-883-091-g009.jpg" position="float" orientation="portrait" xlink:type="simple" id="oo_350427.jpg"><uri content-type="original_file" xlink:type="simple">https://binary.pensoft.net/fig/350427</uri></graphic></fig></tp:treatment-sec><tp:treatment-sec sec-type="distribution" id="SECID0EGOAG"><title>Distribution and habitat.</title><p>Known currently from four sites in the Río Concepción, Sonora State, Mexico (Fig. <xref ref-type="fig" rid="F10">10</xref>). The type locality (Fig. <xref ref-type="fig" rid="F11">11a</xref>) is a small intermittent stream that passes under Hwy 15 and the railroad tracks; soon after, it merges into the Alisos-Bambuto branch of the Río Concepción. At the time of collection (January 2001), this site had a narrow ca. 1m wide stream with clear running water, as well as small and shallow pools. Parts of the stream were bordered by trees. The bottom was muddy. Approximately 250m north of the type locality, immediately west of Hwy 15, there is a warm spring (site B in Fig. <xref ref-type="fig" rid="F10">10</xref>), where <italic><tp:taxon-name><tp:taxon-name-part taxon-name-part-type="genus" reg="Poeciliopsis">P.</tp:taxon-name-part> <tp:taxon-name-part taxon-name-part-type="species" reg="jackschultzi">jackschultzi</tp:taxon-name-part></tp:taxon-name></italic> was previously sampled (RCV, pers. obs.). Our 2001 collection, however, yielded only 18 female individuals of <italic><tp:taxon-name><tp:taxon-name-part taxon-name-part-type="genus" reg="Poeciliopsis">Poeciliopsis</tp:taxon-name-part></tp:taxon-name></italic>. Nine of these were genotyped for the <italic>Cytb</italic> gene; all shared the same <italic><tp:taxon-name><tp:taxon-name-part taxon-name-part-type="genus" reg="Poeciliopsis">P.</tp:taxon-name-part> <tp:taxon-name-part taxon-name-part-type="species" reg="monacha">monacha</tp:taxon-name-part></tp:taxon-name></italic>-derived haplotype (Table <xref ref-type="table" rid="T4">4</xref>), and thus were not <italic><tp:taxon-name><tp:taxon-name-part taxon-name-part-type="genus" reg="Poeciliopsis">P.</tp:taxon-name-part> <tp:taxon-name-part taxon-name-part-type="species" reg="jackschultzi">jackschultzi</tp:taxon-name-part></tp:taxon-name></italic> (i.e., pend<!--PageBreak -->ing analyses of nuclear markers, they are either <italic><tp:taxon-name><tp:taxon-name-part taxon-name-part-type="genus" reg="Poeciliopsis">P.</tp:taxon-name-part> <tp:taxon-name-part taxon-name-part-type="species" reg="monacha-occidentalis">monacha-occidentalis</tp:taxon-name-part></tp:taxon-name></italic> or <italic><tp:taxon-name><tp:taxon-name-part taxon-name-part-type="genus" reg="Poeciliopsis">P.</tp:taxon-name-part> <tp:taxon-name-part taxon-name-part-type="species" reg="monacha-jackschultzi">monacha-jackschultzi</tp:taxon-name-part></tp:taxon-name></italic> hybrids; see Hybridisation section). Further south, near Rancho Las Playas (site F in Fig. <xref ref-type="fig" rid="F10">10</xref>), paratype <named-content xmlns:xlink="http://www.w3.org/1999/xlink" content-type="dwc:institutional_code" xlink:type="simple">TCWC</named-content> 20083.01 was collected in an exposed pool of the Alisos-Bambuto branch mainstream. At the time of collection (April 1999), this site had clear running water and maximum depth ~ 60 cm. The nearby spring-fed area that had held water in a previous visit was dry (RCV, pers. obs.). <italic><tp:taxon-name><tp:taxon-name-part taxon-name-part-type="genus" reg="Poeciliopsis">Poeciliopsis</tp:taxon-name-part> <tp:taxon-name-part taxon-name-part-type="species" reg="jackschultzi">jackschultzi</tp:taxon-name-part></tp:taxon-name></italic> has also been found in the Babasac-Cocospera branch of the Río Concepción (also intermittent, but larger than the Alisos-Bambuto branch), under the Hwy 15 bridge at the town of Imuris (site H in Figure <xref ref-type="fig" rid="F10">10</xref>; Fig. <xref ref-type="fig" rid="F11">11c</xref>). This is the locality of the voucher (MVH99-2a#5) used for molecular phylogenetic analysis by <xref ref-type="bibr" rid="B15">Mateos et al. (2019)</xref> and an additional paratype (<named-content xmlns:xlink="http://www.w3.org/1999/xlink" content-type="dwc:institutional_code" xlink:type="simple">TCWC</named-content> 20084.01). This site has a muddy bottom and little aquatic vegetation, except for some floating vegetation. Based on all collections, <italic><tp:taxon-name><tp:taxon-name-part taxon-name-part-type="genus" reg="Poeciliopsis">P.</tp:taxon-name-part> <tp:taxon-name-part taxon-name-part-type="species" reg="jackschultzi">jackschultzi</tp:taxon-name-part></tp:taxon-name></italic> seems to prefer marshy or pool sites, with still water or relatively slow current. Adjacent mainstream habitats with deeper water and faster currents favour the native cyprinids <italic><tp:taxon-name><tp:taxon-name-part taxon-name-part-type="genus" reg="Agosia">Agosia</tp:taxon-name-part></tp:taxon-name></italic> and <italic><tp:taxon-name><tp:taxon-name-part taxon-name-part-type="genus" reg="Gila">Gila</tp:taxon-name-part></tp:taxon-name></italic>.</p><fig id="F10" position="float" orientation="portrait"><object-id xmlns:xlink="http://www.w3.org/1999/xlink" content-type="doi" xlink:type="simple">10.3897/zookeys.883.37586.figure10</object-id><object-id xmlns:xlink="http://www.w3.org/1999/xlink" content-type="arpha" xlink:type="simple">34C21D76-4C94-5DDB-8C04-9F0110660EDD</object-id><label>Figure 10.</label><caption><p>Distribution of sites (A-H) within the Río Concepción from which <italic><tp:taxon-name><tp:taxon-name-part taxon-name-part-type="genus" reg="Poeciliopsis">Poeciliopsis</tp:taxon-name-part> <tp:taxon-name-part taxon-name-part-type="species" reg="jackschultzi">jackschultzi</tp:taxon-name-part></tp:taxon-name></italic> has been collected since 1981 (see Table <xref ref-type="table" rid="T4">4</xref>). Type locality indicated by yellow star. Grey box in left inset figure indicates area presented in main figure. Right inset shows close up of area highlighted by white box. Extent of the Alisos Aquifer (also known as Rio Alisos Aquifer) is highlighted by a white line. The waste water treatment facility (PTAR Los Alisos) is indicated by a red polygon. The large commercial facility just north of the type locality is currently a Ganfer tomato greenhouse complex.</p></caption><graphic xmlns:xlink="http://www.w3.org/1999/xlink" xlink:href="zookeys-883-091-g010.jpg" position="float" orientation="portrait" xlink:type="simple" id="oo_350428.jpg"><uri content-type="original_file" xlink:type="simple">https://binary.pensoft.net/fig/350428</uri></graphic></fig><table-wrap id="T3" position="float" orientation="portrait"><label>Table 3.</label><caption><p>Uncorrected P-distances (%) among five members of the <italic><tp:taxon-name><tp:taxon-name-part taxon-name-part-type="genus" reg="Leptorhaphis">Leptorhaphis</tp:taxon-name-part></tp:taxon-name></italic> species group and <italic><tp:taxon-name><tp:taxon-name-part taxon-name-part-type="genus" reg="Poeciliopsis">P.</tp:taxon-name-part> <tp:taxon-name-part taxon-name-part-type="species" reg="monacha">monacha</tp:taxon-name-part></tp:taxon-name></italic> (outgroup). Nuclear genes (<italic>ENC, Glyt, SH3PX3, Myh6, Rag1, Rh, Xsrc</italic>) above diagonal, mitochondrial genes (<italic>Cytb</italic> and <italic>ND2</italic>) below diagonal.</p></caption><table id="TID0EXUBG" rules="all"><tbody><tr><td rowspan="1" colspan="1"/><td rowspan="1" colspan="1">
                    <bold><italic><tp:taxon-name><tp:taxon-name-part taxon-name-part-type="genus" reg="Poeciliopsis">P.</tp:taxon-name-part> <tp:taxon-name-part taxon-name-part-type="species" reg="jackschultzi">jackschultzi</tp:taxon-name-part></tp:taxon-name></italic></bold>
                  </td><td rowspan="1" colspan="1">
                    <bold><italic><tp:taxon-name><tp:taxon-name-part taxon-name-part-type="genus" reg="Poeciliopsis">P.</tp:taxon-name-part> <tp:taxon-name-part taxon-name-part-type="species" reg="infans">infans</tp:taxon-name-part></tp:taxon-name></italic></bold>
                  </td><td rowspan="1" colspan="1">
                    <bold><italic><tp:taxon-name><tp:taxon-name-part taxon-name-part-type="genus" reg="Poeciliopsis">P.</tp:taxon-name-part> <tp:taxon-name-part taxon-name-part-type="species" reg="lucida">lucida</tp:taxon-name-part></tp:taxon-name></italic></bold>
                  </td><td rowspan="1" colspan="1">
                    <bold><italic><tp:taxon-name><tp:taxon-name-part taxon-name-part-type="genus" reg="Poeciliopsis">P.</tp:taxon-name-part> <tp:taxon-name-part taxon-name-part-type="species" reg="occidentalis">occidentalis</tp:taxon-name-part></tp:taxon-name></italic></bold>
                  </td><td rowspan="1" colspan="1">
                    <bold><italic><tp:taxon-name><tp:taxon-name-part taxon-name-part-type="genus" reg="Poeciliopsis">P.</tp:taxon-name-part> <tp:taxon-name-part taxon-name-part-type="species" reg="prolifica">prolifica</tp:taxon-name-part></tp:taxon-name></italic></bold>
                  </td><td rowspan="1" colspan="1">
                    <bold><italic><tp:taxon-name><tp:taxon-name-part taxon-name-part-type="genus" reg="Poeciliopsis">P.</tp:taxon-name-part> <tp:taxon-name-part taxon-name-part-type="species" reg="monacha">monacha</tp:taxon-name-part></tp:taxon-name></italic></bold>
                  </td></tr><tr><td rowspan="1" colspan="1">
                    <bold><italic><tp:taxon-name><tp:taxon-name-part taxon-name-part-type="genus" reg="Poeciliopsis">P.</tp:taxon-name-part> <tp:taxon-name-part taxon-name-part-type="species" reg="jackschultzi">jackschultzi</tp:taxon-name-part></tp:taxon-name></italic></bold>
                  </td><td rowspan="1" colspan="1">–</td><td rowspan="1" colspan="1">0.95</td><td rowspan="1" colspan="1">0.67</td><td rowspan="1" colspan="1">0.56</td><td rowspan="1" colspan="1">0.92</td><td rowspan="1" colspan="1">1.35</td></tr><tr><td rowspan="1" colspan="1">
                    <bold><italic><tp:taxon-name><tp:taxon-name-part taxon-name-part-type="genus" reg="Poeciliopsis">P.</tp:taxon-name-part> <tp:taxon-name-part taxon-name-part-type="species" reg="infans">infans</tp:taxon-name-part></tp:taxon-name></italic></bold>
                  </td><td rowspan="1" colspan="1">7.73</td><td rowspan="1" colspan="1">–</td><td rowspan="1" colspan="1">0.93</td><td rowspan="1" colspan="1">0.95</td><td rowspan="1" colspan="1">0.96</td><td rowspan="1" colspan="1">1.60</td></tr><tr><td rowspan="1" colspan="1">
                    <bold><italic><tp:taxon-name><tp:taxon-name-part taxon-name-part-type="genus" reg="Poeciliopsis">P.</tp:taxon-name-part> <tp:taxon-name-part taxon-name-part-type="species" reg="lucida">lucida</tp:taxon-name-part></tp:taxon-name></italic></bold>
                  </td><td rowspan="1" colspan="1">5.44</td><td rowspan="1" colspan="1">8.70</td><td rowspan="1" colspan="1">–</td><td rowspan="1" colspan="1">0.54</td><td rowspan="1" colspan="1">0.69</td><td rowspan="1" colspan="1">1.51</td></tr><tr><td rowspan="1" colspan="1">
                    <bold><italic><tp:taxon-name><tp:taxon-name-part taxon-name-part-type="genus" reg="Poeciliopsis">P.</tp:taxon-name-part> <tp:taxon-name-part taxon-name-part-type="species" reg="occidentalis">occidentalis</tp:taxon-name-part></tp:taxon-name></italic></bold>
                  </td><td rowspan="1" colspan="1">5.21</td><td rowspan="1" colspan="1">8.38</td><td rowspan="1" colspan="1">4.02</td><td rowspan="1" colspan="1">–</td><td rowspan="1" colspan="1">0.78</td><td rowspan="1" colspan="1">1.39</td></tr><tr><td rowspan="1" colspan="1">
                    <bold><italic><tp:taxon-name><tp:taxon-name-part taxon-name-part-type="genus" reg="Poeciliopsis">P.</tp:taxon-name-part> <tp:taxon-name-part taxon-name-part-type="species" reg="prolifica">prolifica</tp:taxon-name-part></tp:taxon-name></italic></bold>
                  </td><td rowspan="1" colspan="1">6.95</td><td rowspan="1" colspan="1">9.38</td><td rowspan="1" colspan="1">5.40</td><td rowspan="1" colspan="1">5.35</td><td rowspan="1" colspan="1">–</td><td rowspan="1" colspan="1">1.68</td></tr><tr><td rowspan="1" colspan="1">
                    <bold><italic><tp:taxon-name><tp:taxon-name-part taxon-name-part-type="genus" reg="Poeciliopsis">P.</tp:taxon-name-part> <tp:taxon-name-part taxon-name-part-type="species" reg="monacha">monacha</tp:taxon-name-part></tp:taxon-name></italic></bold>
                  </td><td rowspan="1" colspan="1">16.05</td><td rowspan="1" colspan="1">17.12</td><td rowspan="1" colspan="1">16.23</td><td rowspan="1" colspan="1">16.23</td><td rowspan="1" colspan="1">17.28</td><td rowspan="1" colspan="1">–</td></tr></tbody></table></table-wrap><table-wrap id="T4" position="float" orientation="portrait"><label>Table 4.</label><caption><p>Abundance of <italic><tp:taxon-name><tp:taxon-name-part taxon-name-part-type="genus" reg="Poeciliopsis">P.</tp:taxon-name-part> <tp:taxon-name-part taxon-name-part-type="species" reg="jackschultzi">jackschultzi</tp:taxon-name-part></tp:taxon-name></italic> relative to other <italic><tp:taxon-name><tp:taxon-name-part taxon-name-part-type="genus" reg="Poeciliopsis">Poeciliopsis</tp:taxon-name-part></tp:taxon-name></italic> based on non-random sampling (mostly targeted at <italic><tp:taxon-name><tp:taxon-name-part taxon-name-part-type="genus" reg="Poeciliopsis">P.</tp:taxon-name-part> <tp:taxon-name-part taxon-name-part-type="species" reg="jackschultzi">jackschultzi</tp:taxon-name-part></tp:taxon-name></italic>). Site letters correspond to labels shown in Figure <xref ref-type="fig" rid="F10">10</xref>. Type locality and collection (D) bold, underlined. Collections from which paratypes were obtained in bold. Most specimens were identified on the basis of at least the <italic>Pgd</italic> diagnostic allozyme (1981–1989; results from <xref ref-type="bibr" rid="B26">Schenk 1992</xref>). An asterisk indicates uncertainty regarding the precise location (i.e., up to ~ 3 km from the depicted coordinates). Similarly, a range of letters (e.g. B–D) implies uncertainty regarding the precise location. Geographic coordinates for the 1999–2001 collections were obtained at time of collection and verified in GoogleEarth. All other geographic coordinates were inferred from field notes, including kilometre marks along Mexico Highway 15.</p></caption><table id="TID0EV4BG" rules="all"><tbody><tr><td rowspan="1" colspan="1">
                    <bold>Site</bold>
                  </td><td rowspan="1" colspan="1">
                    <bold>Latitude</bold>
                  </td><td rowspan="1" colspan="1">
                    <bold>Longitude</bold>
                  </td><td rowspan="1" colspan="1">
                    <bold>Collection ID</bold>
                  </td><td rowspan="1" colspan="1">
                    <bold>Locality Name (Year)</bold>
                  </td><td rowspan="1" colspan="1">
                    <bold>Total individuals genotyped</bold>
                  </td><td rowspan="1" colspan="1">
                    <bold><italic><tp:taxon-name><tp:taxon-name-part taxon-name-part-type="genus" reg="Poeciliopsis">P.</tp:taxon-name-part> <tp:taxon-name-part taxon-name-part-type="species" reg="jackschultzi">jackschultzi</tp:taxon-name-part></tp:taxon-name></italic> (relative abundance)</bold>
                  </td><td rowspan="1" colspan="1">
                    <bold><italic><tp:taxon-name><tp:taxon-name-part taxon-name-part-type="genus" reg="Poeciliopsis">P.</tp:taxon-name-part> <tp:taxon-name-part taxon-name-part-type="species" reg="monacha-jackschultzi">monacha-jackschultzi</tp:taxon-name-part></tp:taxon-name></italic></bold>
                    <sup>c</sup>
                    <bold>(relative abundance)</bold>
                  </td><td rowspan="1" colspan="1">
                    <bold>Other <italic><tp:taxon-name><tp:taxon-name-part taxon-name-part-type="genus" reg="Poeciliopsis">Poeciliopsis</tp:taxon-name-part></tp:taxon-name></italic></bold>
                  </td></tr><tr><td rowspan="1" colspan="1">B-D</td><td rowspan="1" colspan="1">–</td><td rowspan="1" colspan="1">–</td><td rowspan="1" colspan="1">VD81-1</td><td rowspan="1" colspan="1">La Atascosa Cienega (1981)</td><td rowspan="1" colspan="1">130</td><td rowspan="1" colspan="1">21 (16.15%)</td><td rowspan="1" colspan="1">32 (24.62%)</td><td rowspan="1" colspan="1">77</td></tr><tr><td rowspan="1" colspan="1">F-G</td><td rowspan="1" colspan="1">30.881</td><td rowspan="1" colspan="1">-110.851</td><td rowspan="1" colspan="1">VM84-9</td><td rowspan="1" colspan="1">La Providencia Cienega (1984)</td><td rowspan="1" colspan="1">128</td><td rowspan="1" colspan="1">5 (3.91%)</td><td rowspan="1" colspan="1">19 (14.84%)</td><td rowspan="1" colspan="1">104</td></tr><tr><td rowspan="1" colspan="1">G*</td><td rowspan="1" colspan="1">30.881</td><td rowspan="1" colspan="1">-110.851</td><td rowspan="1" colspan="1">VD86-6</td><td rowspan="1" colspan="1">La Providencia Cienega (1986)</td><td rowspan="1" colspan="1">111</td><td rowspan="1" colspan="1">9 (8.11%)</td><td rowspan="1" colspan="1">14 (12.61%)</td><td rowspan="1" colspan="1">88</td></tr><tr><td rowspan="1" colspan="1">E*</td><td rowspan="1" colspan="1">30.956</td><td rowspan="1" colspan="1">-110.858</td><td rowspan="1" colspan="1">VD86-7</td><td rowspan="1" colspan="1">La Atascosa Cienega (1986)</td><td rowspan="1" colspan="1">92</td><td rowspan="1" colspan="1">53 (57.61%)</td><td rowspan="1" colspan="1">23 (25.00%)</td><td rowspan="1" colspan="1">16</td></tr><tr><td rowspan="1" colspan="1">A</td><td rowspan="1" colspan="1">31.079</td><td rowspan="1" colspan="1">-110.909</td><td rowspan="1" colspan="1">VD86-8</td><td rowspan="1" colspan="1">La Cieneguita (1986)</td><td rowspan="1" colspan="1">134</td><td rowspan="1" colspan="1">14 (10.45%)</td><td rowspan="1" colspan="1">4 (2.99%)</td><td rowspan="1" colspan="1">116</td></tr><tr><td rowspan="1" colspan="1">H</td><td rowspan="1" colspan="1">30.775</td><td rowspan="1" colspan="1">-110.858</td><td rowspan="1" colspan="1">VD86-1</td><td rowspan="1" colspan="1">Imuris (1986)</td><td rowspan="1" colspan="1">145</td><td rowspan="1" colspan="1">24 (16.55%)</td><td rowspan="1" colspan="1">0 (0.00%)</td><td rowspan="1" colspan="1">121</td></tr><tr><td rowspan="1" colspan="1">F-G*</td><td rowspan="1" colspan="1">30.861</td><td rowspan="1" colspan="1">-110.850</td><td rowspan="1" colspan="1">VQH89-1</td><td rowspan="1" colspan="1">La Providencia mainstream (1989)</td><td rowspan="1" colspan="1">83</td><td rowspan="1" colspan="1">0 (0.00%)</td><td rowspan="1" colspan="1">55 (66.27%)</td><td rowspan="1" colspan="1">28</td></tr><tr><td rowspan="1" colspan="1">F-G*</td><td rowspan="1" colspan="1">–</td><td rowspan="1" colspan="1">–</td><td rowspan="1" colspan="1">VS94-1</td><td rowspan="1" colspan="1">La Providencia Cienega (1994)</td><td rowspan="1" colspan="1">30</td><td rowspan="1" colspan="1">3 (10.00%)</td><td rowspan="1" colspan="1">2 (6.67%)</td><td rowspan="1" colspan="1">25</td></tr><tr><td rowspan="1" colspan="1">F</td><td rowspan="1" colspan="1">30.919</td><td rowspan="1" colspan="1">-110.861</td><td rowspan="1" colspan="1">MV00-1</td><td rowspan="1" colspan="1">Rancho Las Playas (2000)</td><td rowspan="1" colspan="1">48</td><td rowspan="1" colspan="1">0 (0.00%)</td><td rowspan="1" colspan="1">8 (16.67%)</td><td rowspan="1" colspan="1">40</td></tr><tr><td rowspan="1" colspan="1">
                    <bold>H</bold>
                  </td><td rowspan="1" colspan="1">30.775</td><td rowspan="1" colspan="1">-110.858</td><td rowspan="1" colspan="1">
                    <bold>MV00-11</bold>
                  </td><td rowspan="1" colspan="1">Imuris (2000)</td><td rowspan="1" colspan="1">150</td><td rowspan="1" colspan="1">1 (0.67%)</td><td rowspan="1" colspan="1">65 (43.33%)<sup>d</sup></td><td rowspan="1" colspan="1">84</td></tr><tr><td rowspan="1" colspan="1">
                    <bold><underline>D</underline></bold>
                  </td><td rowspan="1" colspan="1">30.981</td><td rowspan="1" colspan="1">-110.872</td><td rowspan="1" colspan="1">
                    <bold>MV01-2</bold>
                  </td><td rowspan="1" colspan="1">La Atascosa, Rancho Semarnap (2001)</td><td rowspan="1" colspan="1">95</td><td rowspan="1" colspan="1">5 (5.26%)</td><td rowspan="1" colspan="1">12 (12.63%)<sup>d</sup></td><td rowspan="1" colspan="1">78</td></tr><tr><td rowspan="1" colspan="1">
                    <bold>F</bold>
                  </td><td rowspan="1" colspan="1">30.919</td><td rowspan="1" colspan="1">-110.861</td><td rowspan="1" colspan="1">
                    <bold>MVH99-1b</bold>
                  </td><td rowspan="1" colspan="1">Rancho Las Playas (1999)<sup>a,b</sup></td><td rowspan="1" colspan="1">–</td><td rowspan="1" colspan="1">1 (n/a)</td><td rowspan="1" colspan="1">–</td><td rowspan="1" colspan="1">–</td></tr><tr><td rowspan="1" colspan="1">B</td><td rowspan="1" colspan="1">30.982</td><td rowspan="1" colspan="1">-110.872</td><td rowspan="1" colspan="1">MV01-1</td><td rowspan="1" colspan="1">La Atascosa (2001)<sup>a,b</sup></td><td rowspan="1" colspan="1">8</td><td rowspan="1" colspan="1">0 (n/a)</td><td rowspan="1" colspan="1">–</td><td rowspan="1" colspan="1">–</td></tr><tr><td rowspan="1" colspan="1">H</td><td rowspan="1" colspan="1">30.775</td><td rowspan="1" colspan="1">-110.858</td><td rowspan="1" colspan="1">MVH99-2a</td><td rowspan="1" colspan="1">Imuris (1999)<sup>a</sup></td><td rowspan="1" colspan="1">–</td><td rowspan="1" colspan="1">1<sup>e</sup> (n/a)</td><td rowspan="1" colspan="1">–</td><td rowspan="1" colspan="1">–</td></tr></tbody></table><table-wrap-foot><fn><p><sup>a</sup> fewer than 10 individuals genotyped; inadequate for meaningful frequency estimation</p><p><sup>b</sup> based on mitochondrial gene sequence only</p><p><sup>c</sup> individuals with a heterozygous (fast/slow) genotype at <italic>Pgd</italic></p><p><sup>d</sup><italic>Cytb</italic> gene sequenced for three females from MV00-11 and three females from MV01-2. One female (from MV00-11) had identical sequence to <italic><tp:taxon-name><tp:taxon-name-part taxon-name-part-type="genus" reg="Poeciliopsis">P.</tp:taxon-name-part> <tp:taxon-name-part taxon-name-part-type="species" reg="monacha-occidentalis">monacha-occidentalis</tp:taxon-name-part></tp:taxon-name></italic> haplotype “d” (GenBank <ext-link xmlns:xlink="http://www.w3.org/1999/xlink" ext-link-type="gen" xlink:href="AF047343.1" xlink:type="simple">AF047343.1</ext-link>); the other five females had identical sequence to <italic><tp:taxon-name><tp:taxon-name-part taxon-name-part-type="genus" reg="Poeciliopsis">P.</tp:taxon-name-part> <tp:taxon-name-part taxon-name-part-type="species" reg="monacha-occidentalis">monacha-occidentalis</tp:taxon-name-part></tp:taxon-name></italic> haplotype “a” (GenBank <ext-link xmlns:xlink="http://www.w3.org/1999/xlink" ext-link-type="gen" xlink:href="AF047340.1" xlink:type="simple">AF047340.1</ext-link>)</p><p><sup>e</sup> Specimen used in the molecular phylogeny of <xref ref-type="bibr" rid="B15">Mateos et al. (2019)</xref></p></fn></table-wrap-foot></table-wrap><p>Sex ratios in wild caught specimens are typically not significantly different from 1:1 (Table <xref ref-type="table" rid="T5">5</xref>).</p><table-wrap id="T5" position="float" orientation="portrait"><label>Table 5.</label><caption><p>Chi-squared test of equal sex-ratios in <italic><tp:taxon-name><tp:taxon-name-part taxon-name-part-type="genus" reg="Poeciliopsis">Poeciliopsis</tp:taxon-name-part> <tp:taxon-name-part taxon-name-part-type="species" reg="jackschultzi">jackschultzi</tp:taxon-name-part></tp:taxon-name></italic> from the Río Concepción system (data from <xref ref-type="bibr" rid="B26">Schenk 1992</xref>). Sample IDs correspond to “Locality name (year)” in Table <xref ref-type="table" rid="T4">4</xref>.</p></caption><table id="TID0EETAI" rules="all"><tbody><tr><td rowspan="1" colspan="1">
                    <bold>Sample</bold>
                  </td><td rowspan="1" colspan="1">
                    <bold>females</bold>
                  </td><td rowspan="1" colspan="1">
                    <bold>males</bold>
                  </td><td rowspan="1" colspan="1">
                    <bold>χ<sup>2</sup></bold>
                  </td></tr><tr><td rowspan="1" colspan="1">Río Imuris (1986)</td><td rowspan="1" colspan="1">18</td><td rowspan="1" colspan="1">17</td><td rowspan="1" colspan="1">0.02</td></tr><tr><td rowspan="1" colspan="1">La Providencia Cienega (1986)</td><td rowspan="1" colspan="1">6</td><td rowspan="1" colspan="1">4</td><td rowspan="1" colspan="1">2.0</td></tr><tr><td rowspan="1" colspan="1">La Providencia mainstream (1989)</td><td rowspan="1" colspan="1">0</td><td rowspan="1" colspan="1">0</td><td rowspan="1" colspan="1">na</td></tr><tr><td rowspan="1" colspan="1">La Atascosa (1986)</td><td rowspan="1" colspan="1">39</td><td rowspan="1" colspan="1">10</td><td rowspan="1" colspan="1">17.5*</td></tr><tr><td rowspan="1" colspan="1">La Cieneguita (1986)</td><td rowspan="1" colspan="1">9</td><td rowspan="1" colspan="1">10</td><td rowspan="1" colspan="1">0.05</td></tr></tbody></table><table-wrap-foot><fn><p>* significant at p = 0.05.</p></fn></table-wrap-foot></table-wrap></tp:treatment-sec><tp:treatment-sec sec-type="etymology" id="SECID0ESWBG"><title>Etymology.</title><p>Named in honour of R. Jack Schultz, a pioneer of studies on hybridisation and all-female reproduction in <italic><tp:taxon-name><tp:taxon-name-part taxon-name-part-type="genus" reg="Poeciliopsis">Poeciliopsis</tp:taxon-name-part></tp:taxon-name></italic>. A noun in the genitive.</p></tp:treatment-sec><tp:treatment-sec sec-type="Genetic distances" id="SECID0E6WBG"><title>Genetic distances.</title><p>Uncorrected P-distances between <italic><tp:taxon-name><tp:taxon-name-part taxon-name-part-type="genus" reg="Poeciliopsis">P.</tp:taxon-name-part> <tp:taxon-name-part taxon-name-part-type="species" reg="jackschultzi">jackschultzi</tp:taxon-name-part></tp:taxon-name></italic> and other members of the <italic><tp:taxon-name><tp:taxon-name-part taxon-name-part-type="genus" reg="Leptorhaphis">Leptorhaphis</tp:taxon-name-part></tp:taxon-name></italic> species group (Table <xref ref-type="table" rid="T3">3</xref>) range from 5.2–7.7% for a 2147 bp fragment of the mitochondrial genome (concatenated <italic>Cytb</italic> and <italic>ND2</italic>) and 0.5–0.9% for a 6173 bp fragment of the nuclear genome (concatenated <italic>ENC, Glyt, SH3PX3, Myh6, Rag1, Rh, Xsrc</italic>). Uncorrected P-distances for the same fragments of mitochondrial and nuclear DNA were much greater between <italic><tp:taxon-name><tp:taxon-name-part taxon-name-part-type="genus" reg="Poeciliopsis">P.</tp:taxon-name-part> <tp:taxon-name-part taxon-name-part-type="species" reg="jackschultzi">jackschultzi</tp:taxon-name-part></tp:taxon-name></italic> and <italic><tp:taxon-name><tp:taxon-name-part taxon-name-part-type="genus" reg="Poeciliopsis">P.</tp:taxon-name-part> <tp:taxon-name-part taxon-name-part-type="species" reg="monacha">monacha</tp:taxon-name-part></tp:taxon-name></italic> (16.0% for mitochondrial DNA and 1.3% for nuclear DNA; Table <xref ref-type="table" rid="T3">3</xref>).</p></tp:treatment-sec><tp:treatment-sec sec-type="comparisons" id="SECID0E2YBG"><title>Comparisons.</title><p><italic><tp:taxon-name><tp:taxon-name-part taxon-name-part-type="genus" reg="Poeciliopsis">Poeciliopsis</tp:taxon-name-part> <tp:taxon-name-part taxon-name-part-type="species" reg="jackschultzi">jackschultzi</tp:taxon-name-part></tp:taxon-name></italic> differs from all other members of the <italic><tp:taxon-name><tp:taxon-name-part taxon-name-part-type="genus" reg="Leptorhaphis">Leptorhaphis</tp:taxon-name-part></tp:taxon-name></italic> species group (viz. <italic><tp:taxon-name><tp:taxon-name-part taxon-name-part-type="genus" reg="Poeciliopsis">P.</tp:taxon-name-part> <tp:taxon-name-part taxon-name-part-type="species" reg="infans">infans</tp:taxon-name-part></tp:taxon-name></italic>, <italic><tp:taxon-name><tp:taxon-name-part taxon-name-part-type="genus" reg="Poeciliopsis">P.</tp:taxon-name-part> <tp:taxon-name-part taxon-name-part-type="species" reg="lucida">lucida</tp:taxon-name-part></tp:taxon-name></italic>, <italic><tp:taxon-name><tp:taxon-name-part taxon-name-part-type="genus" reg="Poeciliopsis">P.</tp:taxon-name-part> <tp:taxon-name-part taxon-name-part-type="species" reg="occidentalis">occidentalis</tp:taxon-name-part></tp:taxon-name></italic> s. l., and <italic><tp:taxon-name><tp:taxon-name-part taxon-name-part-type="genus" reg="Poeciliopsis">P.</tp:taxon-name-part> <tp:taxon-name-part taxon-name-part-type="species" reg="prolifica">prolifica</tp:taxon-name-part></tp:taxon-name></italic>) and all other members of <italic><tp:taxon-name><tp:taxon-name-part taxon-name-part-type="genus" reg="Poeciliopsis">Poeciliopsis</tp:taxon-name-part></tp:taxon-name></italic> (excluding <italic><tp:taxon-name><tp:taxon-name-part taxon-name-part-type="genus" reg="Poeciliopsis">P.</tp:taxon-name-part> <tp:taxon-name-part taxon-name-part-type="species" reg="monacha">monacha</tp:taxon-name-part></tp:taxon-name></italic>) by having type 3 gill rakers along the anterior edge of ceratobranchials 2–4 (<italic>vs.</italic> type 1b gill rakers along the anterior edge of ceratobranchials 2–4; Fig. <xref ref-type="fig" rid="F7">7b</xref>). The number of sclerotic bones in the scleral cartilage also differs between the members of the <italic><tp:taxon-name><tp:taxon-name-part taxon-name-part-type="genus" reg="Leptorhaphis">Leptorhaphis</tp:taxon-name-part></tp:taxon-name></italic> species group (see Fig. <xref ref-type="fig" rid="F4">4</xref>) and <italic><tp:taxon-name><tp:taxon-name-part taxon-name-part-type="genus" reg="Poeciliopsis">P.</tp:taxon-name-part> <tp:taxon-name-part taxon-name-part-type="species" reg="jackschultzi">jackschultzi</tp:taxon-name-part></tp:taxon-name></italic> can be distinguished from <italic><tp:taxon-name><tp:taxon-name-part taxon-name-part-type="genus" reg="Poeciliopsis">P.</tp:taxon-name-part> <tp:taxon-name-part taxon-name-part-type="species" reg="infans">infans</tp:taxon-name-part></tp:taxon-name></italic>, <italic><tp:taxon-name><tp:taxon-name-part taxon-name-part-type="genus" reg="Poeciliopsis">P.</tp:taxon-name-part> <tp:taxon-name-part taxon-name-part-type="species" reg="lucida">lucida</tp:taxon-name-part></tp:taxon-name></italic>, and <italic><tp:taxon-name><tp:taxon-name-part taxon-name-part-type="genus" reg="Poeciliopsis">P.</tp:taxon-name-part> <tp:taxon-name-part taxon-name-part-type="species" reg="prolifica">prolifica</tp:taxon-name-part></tp:taxon-name></italic><!--PageBreak --><!--PageBreak -->by the absence (<italic>vs.</italic> presence) of the anterior sclerotic, and from <italic><tp:taxon-name><tp:taxon-name-part taxon-name-part-type="genus" reg="Poeciliopsis">P.</tp:taxon-name-part> <tp:taxon-name-part taxon-name-part-type="species" reg="occidentalis">occidentalis</tp:taxon-name-part></tp:taxon-name></italic> s. l. by the presence (<italic>vs.</italic> absence) of the posterior sclerotic. <italic><tp:taxon-name><tp:taxon-name-part taxon-name-part-type="genus" reg="Poeciliopsis">Poeciliopsis</tp:taxon-name-part> <tp:taxon-name-part taxon-name-part-type="species" reg="jackschultzi">jackschultzi</tp:taxon-name-part></tp:taxon-name></italic> can be further distinguished from <italic><tp:taxon-name><tp:taxon-name-part taxon-name-part-type="genus" reg="Poeciliopsis">P.</tp:taxon-name-part> <tp:taxon-name-part taxon-name-part-type="species" reg="infans">infans</tp:taxon-name-part></tp:taxon-name></italic>, <italic><tp:taxon-name><tp:taxon-name-part taxon-name-part-type="genus" reg="Poeciliopsis">P.</tp:taxon-name-part> <tp:taxon-name-part taxon-name-part-type="species" reg="occidentalis">occidentalis</tp:taxon-name-part></tp:taxon-name></italic> s. l., and <italic><tp:taxon-name><tp:taxon-name-part taxon-name-part-type="genus" reg="Poeciliopsis">P.</tp:taxon-name-part> <tp:taxon-name-part taxon-name-part-type="species" reg="prolifica">prolifica</tp:taxon-name-part></tp:taxon-name></italic> by having weakly trifid teeth in the inner row of the dentary and premaxilla (<italic>vs.</italic> conical teeth); from <italic><tp:taxon-name><tp:taxon-name-part taxon-name-part-type="genus" reg="Poeciliopsis">P.</tp:taxon-name-part> <tp:taxon-name-part taxon-name-part-type="species" reg="occidentalis">occidentalis</tp:taxon-name-part></tp:taxon-name></italic> s. l. by the absence (<italic>vs.</italic> presence) of a black spot at the base of the anterior part of the dorsal fin; and from <italic><tp:taxon-name><tp:taxon-name-part taxon-name-part-type="genus" reg="Poeciliopsis">P.</tp:taxon-name-part> <tp:taxon-name-part taxon-name-part-type="species" reg="prolifica">prolifica</tp:taxon-name-part></tp:taxon-name></italic> by having 6 or 7 pores in the preopercular portion of the preoperculo-mandibular canal (<italic>vs.</italic> canal an open trough, without pores), posterior two-thirds of body with a broken (<italic>vs.</italic> solid) horizontal line along center, and by the absence (<italic>vs.</italic> presence) of two dark brown or black markings on the ventral surface of the head below the preorbit region.</p><p>Although distinct, <italic><tp:taxon-name><tp:taxon-name-part taxon-name-part-type="genus" reg="Poeciliopsis">P.</tp:taxon-name-part> <tp:taxon-name-part taxon-name-part-type="species" reg="jackschultzi">jackschultzi</tp:taxon-name-part></tp:taxon-name></italic> shares some characteristics with <italic><tp:taxon-name><tp:taxon-name-part taxon-name-part-type="genus" reg="Poeciliopsis">P.</tp:taxon-name-part> <tp:taxon-name-part taxon-name-part-type="species" reg="monacha">monacha</tp:taxon-name-part></tp:taxon-name></italic>, a sexually reproducing species presently distributed &gt; 400 km to the south in the Ríos Mayo, Fuerte and Sinaloa. The new species produces hybrids with hemiclonal <italic><tp:taxon-name><tp:taxon-name-part taxon-name-part-type="genus" reg="Poeciliopsis"/><tp:taxon-name-part taxon-name-part-type="species" reg="monacha">monacha</tp:taxon-name-part></tp:taxon-name></italic> genomes derived from hybridogenetic <italic><tp:taxon-name><tp:taxon-name-part taxon-name-part-type="genus" reg="Poeciliopsis">P.</tp:taxon-name-part> <tp:taxon-name-part taxon-name-part-type="species" reg="monacha-occidentalis">monacha-occidentalis</tp:taxon-name-part></tp:taxon-name></italic> females (see Hybridisation section); therefore, introgression of <italic><tp:taxon-name><tp:taxon-name-part taxon-name-part-type="genus" reg="Poeciliopsis"/><tp:taxon-name-part taxon-name-part-type="species" reg="monacha">monacha</tp:taxon-name-part></tp:taxon-name></italic> characteristics is possible. Nonetheless, <italic><tp:taxon-name><tp:taxon-name-part taxon-name-part-type="genus" reg="Poeciliopsis">P.</tp:taxon-name-part> <tp:taxon-name-part taxon-name-part-type="species" reg="jackschultzi">jackschultzi</tp:taxon-name-part></tp:taxon-name></italic> clearly differs from <italic><tp:taxon-name><tp:taxon-name-part taxon-name-part-type="genus" reg="Poeciliopsis">P.</tp:taxon-name-part> <tp:taxon-name-part taxon-name-part-type="species" reg="monacha">monacha</tp:taxon-name-part></tp:taxon-name></italic> by having only 7–10 weakly tricuspid teeth arranged in a single row on the lingual surface of the premaxilla and dentary (<italic>vs.</italic> 50+ weakly tricuspid teeth arranged as a dense patch on lingual surface of premaxilla <!--PageBreak --><!--PageBreak -->and dentary), the absence (<italic>vs.</italic> presence) of ceratobranchial 4 teeth, and the presence (<italic>vs.</italic> absence) of a retrorse hook at the tip of the gonopodium.</p><p><italic><tp:taxon-name><tp:taxon-name-part taxon-name-part-type="genus" reg="Poeciliopsis">Poeciliopsis</tp:taxon-name-part> <tp:taxon-name-part taxon-name-part-type="species" reg="jackschultzi">jackschultzi</tp:taxon-name-part></tp:taxon-name></italic> males do not appear to exhibit the black nuptial colouration exhibited by males of <italic><tp:taxon-name><tp:taxon-name-part taxon-name-part-type="genus" reg="Poeciliopsis">P.</tp:taxon-name-part> <tp:taxon-name-part taxon-name-part-type="species" reg="monacha">monacha</tp:taxon-name-part></tp:taxon-name></italic> and certain members of the <italic><tp:taxon-name><tp:taxon-name-part taxon-name-part-type="genus" reg="Leptorhaphis">Leptorhaphis</tp:taxon-name-part></tp:taxon-name></italic> group (viz. <italic><tp:taxon-name><tp:taxon-name-part taxon-name-part-type="genus" reg="Poeciliopsis">P.</tp:taxon-name-part> <tp:taxon-name-part taxon-name-part-type="species" reg="lucida">lucida</tp:taxon-name-part></tp:taxon-name></italic> and <italic><tp:taxon-name><tp:taxon-name-part taxon-name-part-type="genus" reg="Poeciliopsis">P.</tp:taxon-name-part> <tp:taxon-name-part taxon-name-part-type="species" reg="occidentalis">occidentalis</tp:taxon-name-part></tp:taxon-name></italic> s. l.) (<xref ref-type="bibr" rid="B17">Miller 1960</xref>). However, <italic><tp:taxon-name><tp:taxon-name-part taxon-name-part-type="genus" reg="Poeciliopsis">P.</tp:taxon-name-part> <tp:taxon-name-part taxon-name-part-type="species" reg="monacha">monacha</tp:taxon-name-part></tp:taxon-name></italic>, <italic><tp:taxon-name><tp:taxon-name-part taxon-name-part-type="genus" reg="Poeciliopsis">P.</tp:taxon-name-part> <tp:taxon-name-part taxon-name-part-type="species" reg="lucida">lucida</tp:taxon-name-part></tp:taxon-name></italic> and <italic><tp:taxon-name><tp:taxon-name-part taxon-name-part-type="genus" reg="Poeciliopsis">P.</tp:taxon-name-part> <tp:taxon-name-part taxon-name-part-type="species" reg="occidentalis">occidentalis</tp:taxon-name-part></tp:taxon-name></italic> s. l. males rapidly “turn off” these nuptial displays when subjugated by behaviourally dominant males or if captured in nets (<xref ref-type="bibr" rid="B37">Vrijenhoek and Schultz 1974</xref>). The nuptial displays of these species are expressed clearly in aquaria, but we have not observed similar nuptial pigmentation in laboratory-reared <italic><tp:taxon-name><tp:taxon-name-part taxon-name-part-type="genus" reg="Poeciliopsis">P.</tp:taxon-name-part> <tp:taxon-name-part taxon-name-part-type="species" reg="jackschultzi">jackschultzi</tp:taxon-name-part></tp:taxon-name></italic> males.</p><p><italic><tp:taxon-name><tp:taxon-name-part taxon-name-part-type="genus" reg="Poecilopsis">Poecilopsis</tp:taxon-name-part> <tp:taxon-name-part taxon-name-part-type="species" reg="jackschultzi">jackschultzi</tp:taxon-name-part></tp:taxon-name></italic> co-inhabits the Río Concepción basin with <italic><tp:taxon-name><tp:taxon-name-part taxon-name-part-type="genus" reg="Poeciliopsis">P.</tp:taxon-name-part> <tp:taxon-name-part taxon-name-part-type="species" reg="occidentalis">occidentalis</tp:taxon-name-part></tp:taxon-name></italic> s. l. and the hybrids <italic><tp:taxon-name><tp:taxon-name-part taxon-name-part-type="genus" reg="Poeciliopsis">P.</tp:taxon-name-part> <tp:taxon-name-part taxon-name-part-type="species" reg="monacha">monacha</tp:taxon-name-part></tp:taxon-name></italic>-<italic><tp:taxon-name><tp:taxon-name-part taxon-name-part-type="genus" reg="Poeciliopsis"/><tp:taxon-name-part taxon-name-part-type="species" reg="jackschultzi">jackschultzi</tp:taxon-name-part></tp:taxon-name></italic> and <italic><tp:taxon-name><tp:taxon-name-part taxon-name-part-type="genus" reg="Poeciliopsis">P.</tp:taxon-name-part> <tp:taxon-name-part taxon-name-part-type="species" reg="monacha-occidentalis">monacha-occidentalis</tp:taxon-name-part></tp:taxon-name></italic>. The presence of a black spot at base of the anterior part of the dorsal fin is the most reliable feature distinguishing <italic><tp:taxon-name><tp:taxon-name-part taxon-name-part-type="genus" reg="Poeciliopsis">P.</tp:taxon-name-part> <tp:taxon-name-part taxon-name-part-type="species" reg="occidentalis">occidentalis</tp:taxon-name-part></tp:taxon-name></italic> s. l. from <italic><tp:taxon-name><tp:taxon-name-part taxon-name-part-type="genus" reg="Poeciliopsis">P.</tp:taxon-name-part> <tp:taxon-name-part taxon-name-part-type="species" reg="jackschultzi">jackschultzi</tp:taxon-name-part></tp:taxon-name></italic> in the field. We are currently unaware of reliable external morphological character(s) that could serve to distinguish <italic><tp:taxon-name><tp:taxon-name-part taxon-name-part-type="genus" reg="Poeciliopsis">P.</tp:taxon-name-part> <tp:taxon-name-part taxon-name-part-type="species" reg="jackschultzi">jackschultzi</tp:taxon-name-part></tp:taxon-name></italic> from females of the two co-occurring hybrid forms of <italic><tp:taxon-name><tp:taxon-name-part taxon-name-part-type="genus" reg="Poeciliopsis">Poeciliopsis</tp:taxon-name-part></tp:taxon-name></italic> within the Río Concepción.</p></tp:treatment-sec><tp:treatment-sec sec-type="remarks" id="SECID0EMJAI"><title>Remarks.</title><p>The type series of <italic><tp:taxon-name><tp:taxon-name-part taxon-name-part-type="genus" reg="Poeciliopsis">P.</tp:taxon-name-part> <tp:taxon-name-part taxon-name-part-type="species" reg="jackschultzi">jackschultzi</tp:taxon-name-part></tp:taxon-name></italic> comprises individuals collected from the Río Concepción and subsequently maintained in an aquarium for a short period of time. After death, specimens of the type series were maintained in formalin for several years prior to transfer to alcohol, which resulted in decalcification of the skeleton. Though we managed to successfully clear and double stain a female specimen of <italic><tp:taxon-name><tp:taxon-name-part taxon-name-part-type="genus" reg="Poeciliopsis">P.</tp:taxon-name-part> <tp:taxon-name-part taxon-name-part-type="species" reg="jackschultzi">jackschultzi</tp:taxon-name-part></tp:taxon-name></italic> (<named-content xmlns:xlink="http://www.w3.org/1999/xlink" content-type="dwc:institutional_code" xlink:type="simple">TCWC</named-content> 20082.01, 23.0 mm SL) for bone and cartilage investigation, our original attempt to clear and double stain a single male individual (<named-content xmlns:xlink="http://www.w3.org/1999/xlink" content-type="dwc:institutional_code" xlink:type="simple">TCWC</named-content> 20082.01, 19.0 mm SL) was not successful: the bone did not stain with alizarin red S. Our attempts to CT scan the holotype and a single female paratype (<named-content xmlns:xlink="http://www.w3.org/1999/xlink" content-type="dwc:institutional_code" xlink:type="simple">TCWC</named-content> 20082.02, 26.7 mm SL) were also unsuccessful, again likely due to decalcification.</p><p>Our description of the skeletal elements of the gonopodium reported herein is based solely on the examination of the poorly stained male paratype (<named-content xmlns:xlink="http://www.w3.org/1999/xlink" content-type="dwc:institutional_code" xlink:type="simple">TCWC</named-content> 20082.01; Fig. <xref ref-type="fig" rid="F8">8</xref>), viewed with the aid of transmitted light. The retrorse hook is present in this individual and another paratype male (<named-content xmlns:xlink="http://www.w3.org/1999/xlink" content-type="dwc:institutional_code" xlink:type="simple">TCWC</named-content> 20084.01, 19.0 mm SL), but not in another immature paratype male (<named-content xmlns:xlink="http://www.w3.org/1999/xlink" content-type="dwc:institutional_code" xlink:type="simple">TCWC</named-content> 20083.01) that was single stained or the holotype, the tip of the gonopodium in which appears to have been damaged. <xref ref-type="bibr" rid="B17">Miller (1960)</xref> considered the retrorse hook to be diagnostic for his <italic><tp:taxon-name><tp:taxon-name-part taxon-name-part-type="genus" reg="Leptorhaphis">Leptorhaphis</tp:taxon-name-part></tp:taxon-name></italic> species group and we can confirm, based on the material that we have examined, that this character is present in males of all five members of the group, including <italic><tp:taxon-name><tp:taxon-name-part taxon-name-part-type="genus" reg="Poeciliopsis">P.</tp:taxon-name-part> <tp:taxon-name-part taxon-name-part-type="species" reg="prolifica">prolifica</tp:taxon-name-part></tp:taxon-name></italic>, a species in which the gonopodium has been reported to be “unmodified at the tip” (<xref ref-type="bibr" rid="B17">Miller 1960</xref>: 6).</p><p>The state of the available female specimens of <italic><tp:taxon-name><tp:taxon-name-part taxon-name-part-type="genus" reg="Poeciliopsis">P.</tp:taxon-name-part> <tp:taxon-name-part taxon-name-part-type="species" reg="jackschultzi">jackschultzi</tp:taxon-name-part></tp:taxon-name></italic> precluded adequate assessment of their genital area pigmentation patterns. All other members of the <italic><tp:taxon-name><tp:taxon-name-part taxon-name-part-type="genus" reg="Leptorhaphis">Leptorhaphis</tp:taxon-name-part></tp:taxon-name></italic> species group are characterised by a “pre-anal chevron”, and sparse pigmentation in the genital pit. In contrast, <italic><tp:taxon-name><tp:taxon-name-part taxon-name-part-type="genus" reg="Poeciliopsis">P.</tp:taxon-name-part> <tp:taxon-name-part taxon-name-part-type="species" reg="monacha">monacha</tp:taxon-name-part></tp:taxon-name></italic> and <italic><tp:taxon-name><tp:taxon-name-part taxon-name-part-type="genus" reg="Poeciliopsis">P.</tp:taxon-name-part> <tp:taxon-name-part taxon-name-part-type="species" reg="viriosa">viriosa</tp:taxon-name-part></tp:taxon-name></italic> lack the pre-anal chevron and have much more pigmentation in the genital pit (see drawings in <xref ref-type="bibr" rid="B10">Lima et al. 1996</xref>; <xref ref-type="bibr" rid="B37">Vrijenhoek and Schultz 1974</xref>).</p><!--PageBreak --></tp:treatment-sec><tp:treatment-sec><!--Section generated to contain objects referenced in tp:taxon-treatment.--><fig id="F11" position="float" orientation="portrait"><object-id xmlns:xlink="http://www.w3.org/1999/xlink" content-type="doi" xlink:type="simple">10.3897/zookeys.883.37586.figure11</object-id><object-id xmlns:xlink="http://www.w3.org/1999/xlink" content-type="arpha" xlink:type="simple">1076FD6D-35B6-528F-83E8-242274101B69</object-id><label>Figure 11.</label><caption><p>Habitat of <italic><tp:taxon-name><tp:taxon-name-part taxon-name-part-type="genus" reg="Poeciliopsis">Poeciliopsis</tp:taxon-name-part> <tp:taxon-name-part taxon-name-part-type="species" reg="jackschultzi">jackschultzi</tp:taxon-name-part></tp:taxon-name></italic><bold>a</bold> La Atascosa, small spring tributary to Alisos-Bambuto branch of the Río Concepción at highway 15 road crossing close to Rancho Semarnap, type locality (site D in Fig. <xref ref-type="fig" rid="F10">10</xref>, Table <xref ref-type="table" rid="T4">4</xref>) <bold>b</bold> pool at Rancho Las Playas, tributary to Alisos-Bambuto branch (site F in Fig. <xref ref-type="fig" rid="F10">10</xref>, Table <xref ref-type="table" rid="T4">4</xref>) <bold>c</bold> Río Concepción at (Cocospera-Babasac branch) at town of Imuris (site H in Fig. <xref ref-type="fig" rid="F10">10</xref>, Table <xref ref-type="table" rid="T4">4</xref>).</p></caption><graphic xmlns:xlink="http://www.w3.org/1999/xlink" xlink:href="zookeys-883-091-g011.jpg" position="float" orientation="portrait" xlink:type="simple" id="oo_350429.jpg"><uri content-type="original_file" xlink:type="simple">https://binary.pensoft.net/fig/350429</uri></graphic></fig></tp:treatment-sec><ref-list><ref id="B17"><mixed-citation xmlns:xlink="http://www.w3.org/1999/xlink" xlink:type="simple"><person-group><name name-style="western"><surname>Miller</surname><given-names>RR</given-names></name></person-group> (<year>1960</year>) <article-title>Four new species of viviparous fishes, genus <italic><tp:taxon-name><tp:taxon-name-part taxon-name-part-type="genus">Poeciliopsis</tp:taxon-name-part></tp:taxon-name></italic>, from northwestern Mexico.</article-title><source>Occasional Papers of the Museum of Zoology University of Michigan</source><volume>619</volume>: <fpage>1</fpage>–<lpage>11</lpage>. <ext-link xlink:type="simple" ext-link-type="uri" xlink:href="http://hdl.handle.net/2027.42/57108">http://hdl.handle.net/2027.42/57108</ext-link></mixed-citation></ref><ref id="B31"><mixed-citation xmlns:xlink="http://www.w3.org/1999/xlink" xlink:type="simple"><person-group><name name-style="western"><surname>Tarby</surname><given-names>ML</given-names></name><name name-style="western"><surname>Webb</surname><given-names>JF</given-names></name></person-group> (<year>2003</year>) <article-title>Development of the supraorbital and mandibular lateral line canals in the cichlid, <italic><tp:taxon-name><tp:taxon-name-part taxon-name-part-type="genus">Archocentrus</tp:taxon-name-part> <tp:taxon-name-part taxon-name-part-type="species">nigrofasciatus</tp:taxon-name-part></tp:taxon-name></italic>.</article-title><source>Journal of Morphology</source><volume>254</volume>: <fpage>44</fpage>–<lpage>57</lpage>. <ext-link xlink:type="simple" ext-link-type="doi" xlink:href="10.1002/jmor.10045">https://doi.org/10.1002/jmor.10045</ext-link></mixed-citation></ref><ref id="B26"><mixed-citation xmlns:xlink="http://www.w3.org/1999/xlink" xlink:type="simple"><person-group><name name-style="western"><surname>Schenk</surname><given-names>M</given-names></name></person-group> (<year>1992</year>) A new sexual species of <italic><tp:taxon-name><tp:taxon-name-part taxon-name-part-type="genus">Poeciliopsis</tp:taxon-name-part></tp:taxon-name></italic> with clonal origins. MSc Thesis, Rutgers University, New Brunswick.</mixed-citation></ref><ref id="B15"><mixed-citation xmlns:xlink="http://www.w3.org/1999/xlink" xlink:type="simple"><person-group><name name-style="western"><surname>Mateos</surname><given-names>M</given-names></name><name name-style="western"><surname>Domínguez‐Domínguez</surname><given-names>O</given-names></name><name name-style="western"><surname>Varela‐Romero</surname><given-names>A</given-names></name></person-group> (<year>2019</year>) <article-title>A multilocus phylogeny of the fish genus <italic><tp:taxon-name><tp:taxon-name-part taxon-name-part-type="genus">Poeciliopsis</tp:taxon-name-part></tp:taxon-name></italic>: Solving taxonomic uncertainties and preliminary evidence of reticulation.</article-title><source>Ecology and Evolution</source><volume>9</volume>: <fpage>1845</fpage>–<lpage>1857</lpage>. <ext-link xlink:type="simple" ext-link-type="doi" xlink:href="10.1002/ece3.4874">https://doi.org/10.1002/ece3.4874</ext-link></mixed-citation></ref><ref id="B37"><mixed-citation xmlns:xlink="http://www.w3.org/1999/xlink" xlink:type="simple"><person-group><name name-style="western"><surname>Vrijenhoek</surname><given-names>RC</given-names></name><name name-style="western"><surname>Schultz</surname><given-names>RJ</given-names></name></person-group> (<year>1974</year>) <article-title>Evolution of a trihybrid unisexual fish (<italic><tp:taxon-name><tp:taxon-name-part taxon-name-part-type="genus">Poeciliopsis</tp:taxon-name-part></tp:taxon-name></italic>, <tp:taxon-name><tp:taxon-name-part taxon-name-part-type="family">Poeciliidae</tp:taxon-name-part></tp:taxon-name>).</article-title><source>Evolution</source><volume>28</volume>: <fpage>205</fpage>–<lpage>319</lpage>. <ext-link xlink:type="simple" ext-link-type="doi" xlink:href="10.1111/j.1558-5646.1974.tb00750.x">https://doi.org/10.1111/j.1558-5646.1974.tb00750.x</ext-link></mixed-citation></ref><ref id="B10"><mixed-citation xmlns:xlink="http://www.w3.org/1999/xlink" xlink:type="simple"><person-group><name name-style="western"><surname>Lima</surname><given-names>NRW</given-names></name><name name-style="western"><surname>Koback</surname><given-names>CJ</given-names></name><name name-style="western"><surname>Vrijenhoek</surname><given-names>RC</given-names></name></person-group> (<year>1996</year>) <article-title>Evolution of sexual mimicry in sperm-dependent clonal forms of <italic><tp:taxon-name><tp:taxon-name-part taxon-name-part-type="genus">Poeciliopsis</tp:taxon-name-part></tp:taxon-name></italic> (<tp:taxon-name><tp:taxon-name-part taxon-name-part-type="class">Pisces</tp:taxon-name-part></tp:taxon-name>: <tp:taxon-name><tp:taxon-name-part taxon-name-part-type="family">Poeciliidae</tp:taxon-name-part></tp:taxon-name>).</article-title><source>Journal of Evolutionary Biology</source><volume>9</volume>: <fpage>185</fpage>–<lpage>203</lpage>. <ext-link xlink:type="simple" ext-link-type="doi" xlink:href="10.1046/j.1420-9101.1996.9020185.x">https://doi.org/10.1046/j.1420-9101.1996.9020185.x</ext-link></mixed-citation></ref></ref-list></tp:taxon-treatment>
